# Supplementary material for: Bis(μ-naphthalene-1,8-dicarboxyl­ato-κ2 O 1:O 8)bis­[aqua­bis­(N,N′-dimethyl­formamide-κO)copper(II)]
Source: Acta Crystallogr Sect E Struct Rep Online. 2010 Jul 24;66(Pt 8):m1003–4. doi: 10.1107/S1600536810028497 (PMC3007367; doi:10.1107/S1600536810028497)
Supplement: Supplementary file 1 [file e-66-m1003-sup1.cif]

##############################################################################
###                                                                        ###
###        Electronic paper (Acta Crystallographica Section E)             ###
###                                                                        ###
##############################################################################
#                                                                            #
# This CIF contains the data in a paper accepted for publication in Acta     #
# Crystallographica Section E. It conforms to the requirements of Notes      #
# for Authors for Section E, and has been peer reviewed under the auspices   #
# of the IUCr Commission on Journals.                                        #
#                                                                            #
# Full details of the Crystallographic Information File format               #
# are given in the paper "The Crystallographic Information File (CIF):       #
# a New Standard Archive File for Crystallography" by S. R. Hall, F. H.      #
# Allen and I. D. Brown [Acta Cryst. (1991), A47, 655-685].                  #
#                                                                            #
# The current version of the core CIF dictionary is obtainable from          #
# ftp://ftp.iucr.org/pub/cif_core.dic. The current version number is 2.4.    #
#                                                                            #
# Software is freely available for graphical display of the structure(s) in  #
# this CIF.  For information consult the CIF home page http://www.iucr.org/  #
# cif/home.html                                                              #
#                                                                            #
# This file may be used for bona fide research purposes within the           #
# scientific community so long as proper attribution is given to the journal # 
# article from which it was obtained.                                        #
#                                                                            #
##############################################################################
                                             
data_I
_audit_creation_method     SHELXL-97
_chemical_name_systematic
;
Bis(\m-naphthalene-1,8-dicarboxylato-
\k^2^<i>O</i>^1^:<i>O</i>^8^)bis[aquabis(<i>N</i>,<i>N</i>'-
dimethylformamide-\k<i>O</i>)copper(II)]
;
_chemical_name_common     ?
_chemical_formula_moiety     'C36 H44 Cu2 N4 O14'
_chemical_formula_sum     'C36 H44 Cu2 N4 O14'
_chemical_formula_iupac     '[Cu2 (C12 H6 O4)2 (C3 H7 N O)4 (H2 O)2]'
_chemical_formula_weight     883.83
_chemical_melting_point     ?
_symmetry_cell_setting     monoclinic
_symmetry_space_group_name_H-M     'C 2/c'
_symmetry_space_group_name_Hall     '-C 2yc'
loop_
    _symmetry_equiv_pos_as_xyz
    'x, y, z'
    '-x, y, -z+1/2'
    'x+1/2, y+1/2, z'
    '-x+1/2, y+1/2, -z+1/2'
    '-x, -y, -z'
    'x, -y, z-1/2'
    '-x+1/2, -y+1/2, -z'
    'x+1/2, -y+1/2, z-1/2'
_cell_length_a     17.7078(4)
_cell_length_b     9.90250(10)
_cell_length_c     23.0393(5)
_cell_angle_alpha     90.00
_cell_angle_beta     102.249(2)
_cell_angle_gamma     90.00
_cell_volume     3948.00(13)
_cell_formula_units_Z     4
_cell_measurement_reflns_used     9928
_cell_measurement_theta_min     2.35
_cell_measurement_theta_max     27.70
_cell_measurement_temperature     296(2)
_exptl_crystal_description     block
_exptl_crystal_colour     blue
_exptl_crystal_size_max     .40
_exptl_crystal_size_mid     .26
_exptl_crystal_size_min     .13
_exptl_crystal_density_diffrn     1.487
_exptl_crystal_density_meas     ?
_exptl_crystal_density_method     'not measured'
_exptl_crystal_F_000     1832
_exptl_absorpt_coefficient_mu     1.148
_exptl_absorpt_correction_type     multi-scan
_exptl_absorpt_process_details     '(SADABS; Sheldrick, 1996)'
_exptl_absorpt_correction_T_min     .71
_exptl_absorpt_correction_T_max     .86
_exptl_special_details
;
;
_diffrn_ambient_temperature     296(2)
_diffrn_radiation_type     MoK\a
_diffrn_radiation_wavelength     0.71073
_diffrn_radiation_source     'fine-focus sealed tube'
_diffrn_radiation_monochromator     graphite
_diffrn_measurement_device_type     'Bruker APEXII area-detector'
_diffrn_measurement_method     '\w scans'
_diffrn_detector_area_resol_mean     ?
_diffrn_reflns_number     29673
_diffrn_reflns_av_R_equivalents     0.0251
_diffrn_reflns_av_sigmaI/netI     0.0169
_diffrn_reflns_theta_min     2.35
_diffrn_reflns_theta_max     27.70
_diffrn_reflns_theta_full     27.70
_diffrn_measured_fraction_theta_max     0.999
_diffrn_measured_fraction_theta_full     0.999
_diffrn_reflns_limit_h_min     -23
_diffrn_reflns_limit_h_max     23
_diffrn_reflns_limit_k_min     -12
_diffrn_reflns_limit_k_max     12
_diffrn_reflns_limit_l_min     -28
_diffrn_reflns_limit_l_max     30
_diffrn_standards_number     ?
_diffrn_standards_interval_count     ?
_diffrn_standards_interval_time     ?
_diffrn_standards_decay_%     0
_refine_special_details
;
Refinement of <i>F</i>^2^ against ALL reflections. The weighted <i>R</i>-factor
<i>wR</i> and goodness of fit <i>S</i> are based on <i>F</i>^2^, conventional
<i>R</i>-factors <i>R</i> are based on <i>F</i>, with <i>F</i> set to zero for
negative <i>F</i>^2^. The threshold expression of <i>F</i>^2^ >
\s(<i>F</i>^2^) is used only for calculating <i>R</i>-factors(gt) <i>etc</i>.
and is not relevant to the choice of reflections for refinement.
<i>R</i>-factors based on <i>F</i>^2^ are statistically about twice as large
as those based on <i>F</i>, and <i>R</i>- factors based on ALL data will be
even larger.
;
_reflns_number_total     4625
_reflns_number_gt     4076
_reflns_threshold_expression     I>2\s(I)
_refine_ls_structure_factor_coef     Fsqd
_refine_ls_matrix_type     full
_refine_ls_R_factor_gt     0.0268
_refine_ls_wR_factor_gt     0.0734
_refine_ls_wR_factor_ref     0.0760
_refine_ls_goodness_of_fit_ref     1.035
_refine_ls_restrained_S_all     1.037
_refine_ls_number_reflns     4625
_refine_ls_number_parameters     259
_refine_ls_number_restraints     5
_refine_ls_hydrogen_treatment     mixed
_refine_ls_weighting_scheme     calc
_refine_ls_weighting_details
         'calc w=1/[\s^2^(Fo^2^)+(0.0415P)^2^+2.4079P] where P=(Fo^2^+2Fc^2^)/3'
_atom_sites_solution_hydrogens     geom
_atom_sites_solution_primary     direct
_atom_sites_solution_secondary     difmap
_refine_ls_shift/su_max     0.002
_refine_ls_shift/su_mean     0.000
_refine_diff_density_max     0.280
_refine_diff_density_min     -0.271
_refine_ls_extinction_method     none
_refine_ls_extinction_coef     ?
loop_
    _atom_type_symbol
    _atom_type_description
    _atom_type_scat_dispersion_real
    _atom_type_scat_dispersion_imag
    _atom_type_scat_source
    'C' 'C' 0.0033 0.0016
                         'International Tables Vol C Tables 4.2.6.8 and 6.1.1.4'
    'H' 'H' 0.0000 0.0000
                         'International Tables Vol C Tables 4.2.6.8 and 6.1.1.4'
    'N' 'N' 0.0061 0.0033
                         'International Tables Vol C Tables 4.2.6.8 and 6.1.1.4'
    'O' 'O' 0.0106 0.0060
                         'International Tables Vol C Tables 4.2.6.8 and 6.1.1.4'
    'Cu' 'Cu' 0.3201 1.2651
                         'International Tables Vol C Tables 4.2.6.8 and 6.1.1.4'
_computing_data_collection     'APEX2 (Bruker, 2006)'
_computing_cell_refinement     'SAINT (Bruker, 2006)'
_computing_data_reduction     'SAINT (Bruker, 2006)'
_computing_structure_solution     'SHELXS97 (Sheldrick, 2008)'
_computing_structure_refinement     'SHELXL97 (Sheldrick, 2008)'
_computing_molecular_graphics     'SHELXTL (Sheldrick, 2008)'
_computing_publication_material     'SHELXTL (Sheldrick, 2008)'
loop_
    _atom_site_type_symbol
    _atom_site_label
    _atom_site_fract_x
    _atom_site_fract_y
    _atom_site_fract_z
    _atom_site_U_iso_or_equiv
    _atom_site_adp_type
    _atom_site_calc_flag
    _atom_site_refinement_flags
    _atom_site_occupancy
    _atom_site_disorder_assembly
    _atom_site_disorder_group
    Cu Cu1 0.124473(10) 0.670966(18) 0.464441(8) 0.03052(7) Uani d U 1 . .
    C C1 0.33281(9) 0.85492(16) 0.40975(7) 0.0341(3) Uani d . 1 . .
    C C2 0.31963(10) 0.94374(17) 0.35537(7) 0.0395(4) Uani d . 1 . .
    C C3 0.38265(12) 1.0098(2) 0.34354(9) 0.0543(5) Uani d . 1 . .
    H H3A 0.4291 1.0076 0.3714 0.065 Uiso calc R 1 . .
    C C4 0.37868(14) 1.0808(2) 0.29013(11) 0.0684(6) Uani d . 1 . .
    H H4A 0.4219 1.1266 0.2834 0.082 Uiso calc R 1 . .
    C C5 0.31253(14) 1.0826(2) 0.24877(10) 0.0627(6) Uani d . 1 . .
    H H5A 0.3110 1.1271 0.2130 0.075 Uiso calc R 1 . .
    C C6 0.24541(13) 1.01821(18) 0.25878(8) 0.0485(4) Uani d . 1 . .
    C C7 0.24722(10) 0.95047(16) 0.31396(7) 0.0381(3) Uani d . 1 . .
    C C8 0.17617(14) 1.0204(2) 0.21466(8) 0.0568(5) Uani d . 1 . .
    H H8A 0.1752 1.0654 0.1791 0.068 Uiso calc R 1 . .
    C C9 0.11186(13) 0.9584(2) 0.22331(8) 0.0571(5) Uani d . 1 . .
    H H9A 0.0680 0.9554 0.1929 0.069 Uiso calc R 1 . .
    C C10 0.11117(11) 0.89818(19) 0.27848(8) 0.0460(4) Uani d . 1 . .
    H H10A 0.0660 0.8583 0.2846 0.055 Uiso calc R 1 . .
    C C11 0.17582(10) 0.89708(16) 0.32346(7) 0.0367(3) Uani d . 1 . .
    C C12 0.16459(9) 0.85435(16) 0.38382(7) 0.0334(3) Uani d U 1 . .
    C C13 0.09853(12) 0.4309(2) 0.38365(9) 0.0543(5) Uani d . 1 . .
    H H13A 0.1348 0.4846 0.3707 0.065 Uiso calc R 1 . .
    C C14 0.1278(3) 0.2623(3) 0.31590(17) 0.1263(15) Uani d . 1 . .
    H H14A 0.1622 0.3321 0.3085 0.189 Uiso calc R 1 . .
    H H14B 0.0923 0.2401 0.2796 0.189 Uiso calc R 1 . .
    H H14C 0.1572 0.1836 0.3310 0.189 Uiso calc R 1 . .
    C C15 0.02931(19) 0.2191(3) 0.37687(13) 0.0902(9) Uani d . 1 . .
    H H15A 0.0055 0.2632 0.4055 0.135 Uiso calc R 1 . .
    H H15B 0.0551 0.1388 0.3940 0.135 Uiso calc R 1 . .
    H H15C -0.0096 0.1955 0.3426 0.135 Uiso calc R 1 . .
    C C16 -0.03349(10) 0.72571(17) 0.46612(8) 0.0418(4) Uani d . 1 . .
    H H16A -0.0370 0.6338 0.4735 0.050 Uiso calc R 1 . .
    C C17 -0.16911(14) 0.7426(3) 0.46719(17) 0.0956(10) Uani d . 1 . .
    H H17A -0.1636 0.6470 0.4735 0.143 Uiso calc R 1 . .
    H H17B -0.2080 0.7597 0.4320 0.143 Uiso calc R 1 . .
    H H17C -0.1841 0.7838 0.5007 0.143 Uiso calc R 1 . .
    C C18 -0.09461(13) 0.9433(2) 0.44989(12) 0.0661(6) Uani d . 1 . .
    H H18A -0.0439 0.9698 0.4457 0.099 Uiso calc R 1 . .
    H H18B -0.1075 0.9902 0.4829 0.099 Uiso calc R 1 . .
    H H18C -0.1315 0.9656 0.4143 0.099 Uiso calc R 1 . .
    O O1W 0.22801(6) 0.59540(12) 0.46744(5) 0.0358(2) Uani d DU 1 . .
    H H1WA 0.2520(12) 0.641(2) 0.4477(8) 0.054 Uiso d D 1 . .
    H H1WB 0.2520(12) 0.589(2) 0.5009(7) 0.054 Uiso d D 1 . .
    O O1 0.06739(7) 0.47781(13) 0.42143(6) 0.0511(3) Uani d . 1 . .
    O O2 0.02961(7) 0.77247(12) 0.46251(6) 0.0434(3) Uani d . 1 . .
    O O3 0.13036(6) 0.74302(12) 0.38655(5) 0.0389(2) Uani d U 1 . .
    O O4 0.18619(7) 0.93436(12) 0.42557(5) 0.0407(3) Uani d . 1 . .
    O O5 0.30792(7) 0.73769(11) 0.40428(5) 0.0389(3) Uani d . 1 . .
    O O6 0.37233(6) 0.90670(12) 0.45727(5) 0.0395(3) Uani d . 1 . .
    N N1 0.08503(14) 0.30962(18) 0.35940(9) 0.0687(5) Uani d . 1 . .
    N N2 -0.09595(8) 0.79924(16) 0.46006(7) 0.0458(3) Uani d . 1 . .
loop_
    _atom_site_aniso_label
    _atom_site_aniso_U_11
    _atom_site_aniso_U_22
    _atom_site_aniso_U_33
    _atom_site_aniso_U_12
    _atom_site_aniso_U_13
    _atom_site_aniso_U_23
    Cu1 0.02809(11) 0.02933(11) 0.03456(11) 0.00029(7) 0.00758(7) -0.00087(7)
    C1 0.0308(7) 0.0369(8) 0.0381(8) 0.0040(6) 0.0154(6) 0.0037(6)
    C2 0.0456(9) 0.0357(8) 0.0405(8) 0.0005(7) 0.0167(7) 0.0047(7)
    C3 0.0534(11) 0.0562(12) 0.0563(11) -0.0080(9) 0.0181(9) 0.0110(9)
    C4 0.0724(15) 0.0669(14) 0.0723(15) -0.0164(12) 0.0299(12) 0.0220(12)
    C5 0.0888(16) 0.0545(12) 0.0502(11) -0.0057(11) 0.0271(11) 0.0172(9)
    C6 0.0709(12) 0.0388(9) 0.0386(9) 0.0042(8) 0.0179(8) 0.0068(7)
    C7 0.0525(10) 0.0301(7) 0.0338(8) 0.0041(7) 0.0137(7) 0.0039(6)
    C8 0.0837(15) 0.0503(11) 0.0345(9) 0.0080(10) 0.0086(9) 0.0115(8)
    C9 0.0696(13) 0.0567(11) 0.0391(10) 0.0086(10) -0.0020(9) 0.0083(9)
    C10 0.0512(10) 0.0445(10) 0.0388(9) 0.0060(8) 0.0018(7) 0.0035(7)
    C11 0.0460(9) 0.0296(8) 0.0339(8) 0.0074(6) 0.0075(7) 0.0016(6)
    C12 0.0294(7) 0.0356(7) 0.0348(8) 0.0099(5) 0.0057(6) 0.0046(6)
    C13 0.0593(12) 0.0406(10) 0.0641(12) -0.0089(9) 0.0157(10) -0.0125(9)
    C14 0.204(4) 0.0723(19) 0.129(3) -0.004(2) 0.093(3) -0.0396(19)
    C15 0.120(2) 0.0554(14) 0.094(2) -0.0337(16) 0.0198(17) -0.0182(14)
    C16 0.0412(9) 0.0345(8) 0.0528(10) 0.0041(7) 0.0171(8) 0.0013(7)
    C17 0.0436(12) 0.0725(17) 0.180(3) 0.0018(12) 0.0436(16) 0.0084(19)
    C18 0.0562(12) 0.0503(12) 0.0948(17) 0.0194(10) 0.0228(12) 0.0182(11)
    O1W 0.0315(5) 0.0401(6) 0.0366(6) 0.0036(4) 0.0088(4) 0.0051(5)
    O1 0.0484(7) 0.0433(7) 0.0632(8) -0.0096(6) 0.0151(6) -0.0163(6)
    O2 0.0338(6) 0.0384(6) 0.0601(8) 0.0058(5) 0.0147(5) 0.0016(6)
    O3 0.0368(6) 0.0414(6) 0.0378(6) 0.0003(5) 0.0067(5) 0.0057(5)
    O4 0.0430(6) 0.0438(6) 0.0348(6) 0.0076(5) 0.0069(5) -0.0017(5)
    O5 0.0431(6) 0.0337(6) 0.0427(6) 0.0024(5) 0.0156(5) 0.0040(5)
    O6 0.0365(6) 0.0442(6) 0.0388(6) -0.0036(5) 0.0103(5) 0.0041(5)
    N1 0.0966(15) 0.0409(9) 0.0714(12) -0.0079(9) 0.0241(11) -0.0189(8)
    N2 0.0344(7) 0.0431(8) 0.0626(10) 0.0063(6) 0.0166(7) 0.0011(7)
_geom_special_details
;
All e.s.d.'s (except the e.s.d. in the dihedral angle between two l.s. planes)
are estimated using the full covariance matrix. The cell e.s.d.'s are taken
into account individually in the estimation of e.s.d.'s in distances, angles
and torsion angles; correlations between e.s.d.'s in cell parameters are only
used when they are defined by crystal symmetry. An approximate (isotropic)
treatment of cell e.s.d.'s is used for estimating e.s.d.'s involving l.s.
planes.
;
loop_
    _geom_bond_atom_site_label_1
    _geom_bond_atom_site_label_2
    _geom_bond_site_symmetry_2
    _geom_bond_distance
    _geom_bond_publ_flag
    Cu1 O2 . 1.9500(11) ?
    Cu1 O6 7_566 1.9505(11) ?
    Cu1 O3 . 1.9544(11) ?
    Cu1 O1W . 1.9678(11) ?
    Cu1 O1 . 2.2885(12) ?
    C1 O5 . 1.2386(19) ?
    C1 O6 . 1.275(2) ?
    C1 C2 . 1.508(2) ?
    C2 C3 . 1.370(2) ?
    C2 C7 . 1.428(2) ?
    C3 C4 . 1.406(3) ?
    C3 H3A . 0.9300 ?
    C4 C5 . 1.344(3) ?
    C4 H4A . 0.9300 ?
    C5 C6 . 1.410(3) ?
    C5 H5A . 0.9300 ?
    C6 C8 . 1.417(3) ?
    C6 C7 . 1.432(2) ?
    C7 C11 . 1.430(2) ?
    C8 C9 . 1.345(3) ?
    C8 H8A . 0.9300 ?
    C9 C10 . 1.406(3) ?
    C9 H9A . 0.9300 ?
    C10 C11 . 1.371(2) ?
    C10 H10A . 0.9300 ?
    C11 C12 . 1.507(2) ?
    C12 O4 . 1.242(2) ?
    C12 O3 . 1.266(2) ?
    C13 O1 . 1.217(2) ?
    C13 N1 . 1.324(2) ?
    C13 H13A . 0.9300 ?
    C14 N1 . 1.456(3) ?
    C14 H14A . 0.9600 ?
    C14 H14B . 0.9600 ?
    C14 H14C . 0.9600 ?
    C15 N1 . 1.452(3) ?
    C15 H15A . 0.9600 ?
    C15 H15B . 0.9600 ?
    C15 H15C . 0.9600 ?
    C16 O2 . 1.228(2) ?
    C16 N2 . 1.307(2) ?
    C16 H16A . 0.9300 ?
    C17 N2 . 1.453(3) ?
    C17 H17A . 0.9600 ?
    C17 H17B . 0.9600 ?
    C17 H17C . 0.9600 ?
    C18 N2 . 1.447(3) ?
    C18 H18A . 0.9600 ?
    C18 H18B . 0.9600 ?
    C18 H18C . 0.9600 ?
    O1W H1WA . 0.82(2) ?
    O1W H1WB . 0.800(10)
                       ?
    O6 Cu1 7_566 1.9505(11) ?
loop_
    _geom_angle_atom_site_label_1
    _geom_angle_atom_site_label_2
    _geom_angle_atom_site_label_3
    _geom_angle_site_symmetry_1
    _geom_angle_site_symmetry_3
    _geom_angle
    _geom_angle_publ_flag
    O2 Cu1 O6 . 7_566 94.60(5) ?
    O2 Cu1 O3 . . 90.25(5) ?
    O6 Cu1 O3 7_566 . 175.05(5) ?
    O2 Cu1 O1W . . 171.31(5) ?
    O6 Cu1 O1W 7_566 . 88.48(5) ?
    O3 Cu1 O1W . . 86.58(5) ?
    O2 Cu1 O1 . . 96.99(5) ?
    O6 Cu1 O1 7_566 . 89.67(5) ?
    O3 Cu1 O1 . . 90.71(5) ?
    O1W Cu1 O1 . . 91.15(5) ?
    O5 C1 O6 . . 125.65(15) ?
    O5 C1 C2 . . 118.24(15) ?
    O6 C1 C2 . . 116.03(14) ?
    C3 C2 C7 . . 119.91(16) ?
    C3 C2 C1 . . 117.06(16) ?
    C7 C2 C1 . . 122.75(14) ?
    C2 C3 C4 . . 121.4(2) ?
    C2 C3 H3A . . 119.3 ?
    C4 C3 H3A . . 119.3 ?
    C5 C4 C3 . . 120.1(2) ?
    C5 C4 H4A . . 120.0 ?
    C3 C4 H4A . . 120.0 ?
    C4 C5 C6 . . 121.06(18) ?
    C4 C5 H5A . . 119.5 ?
    C6 C5 H5A . . 119.5 ?
    C5 C6 C8 . . 120.45(17) ?
    C5 C6 C7 . . 119.75(19) ?
    C8 C6 C7 . . 119.79(18) ?
    C2 C7 C11 . . 125.34(14) ?
    C2 C7 C6 . . 117.57(16) ?
    C11 C7 C6 . . 117.08(16) ?
    C9 C8 C6 . . 121.18(17) ?
    C9 C8 H8A . . 119.4 ?
    C6 C8 H8A . . 119.4 ?
    C8 C9 C10 . . 119.82(18) ?
    C8 C9 H9A . . 120.1 ?
    C10 C9 H9A . . 120.1 ?
    C11 C10 C9 . . 121.36(19) ?
    C11 C10 H10A . . 119.3 ?
    C9 C10 H10A . . 119.3 ?
    C10 C11 C7 . . 120.33(15) ?
    C10 C11 C12 . . 116.57(15) ?
    C7 C11 C12 . . 122.64(14) ?
    O4 C12 O3 . . 126.08(15) ?
    O4 C12 C11 . . 117.15(14) ?
    O3 C12 C11 . . 116.67(14) ?
    O1 C13 N1 . . 125.4(2) ?
    O1 C13 H13A . . 117.3 ?
    N1 C13 H13A . . 117.3 ?
    N1 C14 H14A . . 109.5 ?
    N1 C14 H14B . . 109.5 ?
    H14A C14 H14B . . 109.5 ?
    N1 C14 H14C . . 109.5 ?
    H14A C14 H14C . . 109.5 ?
    H14B C14 H14C . . 109.5 ?
    N1 C15 H15A . . 109.5 ?
    N1 C15 H15B . . 109.5 ?
    H15A C15 H15B . . 109.5 ?
    N1 C15 H15C . . 109.5 ?
    H15A C15 H15C . . 109.5 ?
    H15B C15 H15C . . 109.5 ?
    O2 C16 N2 . . 122.97(16) ?
    O2 C16 H16A . . 118.5 ?
    N2 C16 H16A . . 118.5 ?
    N2 C17 H17A . . 109.5 ?
    N2 C17 H17B . . 109.5 ?
    H17A C17 H17B . . 109.5 ?
    N2 C17 H17C . . 109.5 ?
    H17A C17 H17C . . 109.5 ?
    H17B C17 H17C . . 109.5 ?
    N2 C18 H18A . . 109.5 ?
    N2 C18 H18B . . 109.5 ?
    H18A C18 H18B . . 109.5 ?
    N2 C18 H18C . . 109.5 ?
    H18A C18 H18C . . 109.5 ?
    H18B C18 H18C . . 109.5 ?
    Cu1 O1W H1WA . . 110.9(15) ?
    Cu1 O1W H1WB . . 111.5(16) ?
    H1WA O1W H1WB . . 110.4(19) ?
    C13 O1 Cu1 . . 113.79(12) ?
    C16 O2 Cu1 . . 126.56(11) ?
    C12 O3 Cu1 . . 118.88(10) ?
    C1 O6 Cu1 . 7_566 122.57(10) ?
    C13 N1 C15 . . 121.0(2) ?
    C13 N1 C14 . . 120.5(2) ?
    C15 N1 C14 . . 118.4(2) ?
    C16 N2 C18 . . 121.61(16) ?
    C16 N2 C17 . . 121.86(18) ?
    C18 N2 C17 . . 116.40(17) ?
loop_
    _geom_torsion_atom_site_label_1
    _geom_torsion_atom_site_label_2
    _geom_torsion_atom_site_label_3
    _geom_torsion_atom_site_label_4
    _geom_torsion_site_symmetry_1
    _geom_torsion_site_symmetry_2
    _geom_torsion_site_symmetry_3
    _geom_torsion_site_symmetry_4
    _geom_torsion
    _geom_torsion_publ_flag
    O5 C1 C2 C3 . . . . -129.54(18) ?
    O6 C1 C2 C3 . . . . 47.3(2) ?
    O5 C1 C2 C7 . . . . 44.3(2) ?
    O6 C1 C2 C7 . . . . -138.81(16) ?
    C7 C2 C3 C4 . . . . -2.4(3) ?
    C1 C2 C3 C4 . . . . 171.7(2) ?
    C2 C3 C4 C5 . . . . -1.4(4) ?
    C3 C4 C5 C6 . . . . 2.4(4) ?
    C4 C5 C6 C8 . . . . -179.7(2) ?
    C4 C5 C6 C7 . . . . 0.5(3) ?
    C3 C2 C7 C11 . . . . -173.81(17) ?
    C1 C2 C7 C11 . . . . 12.5(3) ?
    C3 C2 C7 C6 . . . . 5.0(2) ?
    C1 C2 C7 C6 . . . . -168.68(15) ?
    C5 C6 C7 C2 . . . . -4.1(3) ?
    C8 C6 C7 C2 . . . . 176.05(17) ?
    C5 C6 C7 C11 . . . . 174.82(17) ?
    C8 C6 C7 C11 . . . . -5.0(2) ?
    C5 C6 C8 C9 . . . . 179.4(2) ?
    C7 C6 C8 C9 . . . . -0.8(3) ?
    C6 C8 C9 C10 . . . . 4.5(3) ?
    C8 C9 C10 C11 . . . . -2.2(3) ?
    C9 C10 C11 C7 . . . . -3.8(3) ?
    C9 C10 C11 C12 . . . . 168.60(17) ?
    C2 C7 C11 C10 . . . . -173.94(16) ?
    C6 C7 C11 C10 . . . . 7.2(2) ?
    C2 C7 C11 C12 . . . . 14.1(2) ?
    C6 C7 C11 C12 . . . . -164.70(15) ?
    C10 C11 C12 O4 . . . . -124.12(16) ?
    C7 C11 C12 O4 . . . . 48.1(2) ?
    C10 C11 C12 O3 . . . . 52.4(2) ?
    C7 C11 C12 O3 . . . . -135.41(15) ?
    N1 C13 O1 Cu1 . . . . 168.26(19) ?
    O2 Cu1 O1 C13 . . . . 135.72(15) ?
    O6 Cu1 O1 C13 7_566 . . . -129.68(15) ?
    O3 Cu1 O1 C13 . . . . 45.38(15) ?
    O1W Cu1 O1 C13 . . . . -41.21(15) ?
    N2 C16 O2 Cu1 . . . . -174.76(13) ?
    O6 Cu1 O2 C16 7_566 . . . -59.16(15) ?
    O3 Cu1 O2 C16 . . . . 121.82(15) ?
    O1 Cu1 O2 C16 . . . . 31.08(15) ?
    O4 C12 O3 Cu1 . . . . -10.9(2) ?
    C11 C12 O3 Cu1 . . . . 172.91(10) ?
    O2 Cu1 O3 C12 . . . . 87.85(11) ?
    O1W Cu1 O3 C12 . . . . -84.05(11) ?
    O1 Cu1 O3 C12 . . . . -175.16(11) ?
    O5 C1 O6 Cu1 . . . 7_566 -18.5(2) ?
    C2 C1 O6 Cu1 . . . 7_566 164.90(10) ?
    O1 C13 N1 C15 . . . . 0.0(4) ?
    O1 C13 N1 C14 . . . . -177.9(3) ?
    O2 C16 N2 C18 . . . . -1.4(3) ?
    O2 C16 N2 C17 . . . . -177.2(2) ?
loop_
    _geom_hbond_atom_site_label_D
    _geom_hbond_atom_site_label_H
    _geom_hbond_atom_site_label_A
    _geom_hbond_site_symmetry_A
    _geom_hbond_distance_DH
    _geom_hbond_distance_HA
    _geom_hbond_distance_DA
    _geom_hbond_angle_DHA
    O1W H1WA O5 . 0.82(2) 1.82(2) 2.642(2) 178(2)
    O1W H1WB O4 7_566 0.800(10)
                              1.82(2) 2.623(2) 175(2)
    C3 H3A O1 3 0.93 2.49 3.396(3) 164
    C13 H13A O3 . 0.93 2.59 3.140(2) 119
    C17 H17A O6 3_445 0.96 2.51 3.424(3) 159
data_global
_journal_date_recd_electronic     2010-06-17
_journal_date_accepted     2010-07-16
_journal_name_full     'Acta Crystallographica, Section E'
_journal_year     2010
_journal_volume     66
_journal_issue      8
_journal_page_first     m1003
_journal_page_last     m1004
_journal_paper_category     QM
_journal_coeditor_code     PV2300
_publ_contact_author
;
     Dr. Yi-Hang Wen
     Zhejiang Key Laboratory for Reactive Chemistry on Solid Surfaces,
     Institute of Physical Chemistry
     Zhejiang Normal University
     Jinhua
     Zhejiang 321004
     People's Republic of China
;
_publ_contact_author_email     wyh@zjnu.edu.cn
_publ_contact_author_fax     '86 579 82282595'
_publ_contact_author_phone     '86 579 82282373'
_publ_section_title
;\
Bis(\m-naphthalene-1,8-dicarboxylato-\k^2^<i>O</i>^1^:<i>O</i>^8^)\
bis[aquabis(<i>N</i>,<i>N</i>'-dimethylformamide-\k<i>O</i>)copper(II)]
;
loop_
    _publ_author_name
    _publ_author_address
    'Jun-Dan Fu'
;
     Zhejiang Key Laboratory for Reactive Chemistry on Solid Surfaces,
     Institute of Physical Chemistry,
     Zhejiang Normal University,
     Jinhua, Zhejiang 321004,
     People's Republic of China
;
    'Chun-Yan Zhang'
;
     Zhejiang Key Laboratory for Reactive Chemistry on Solid Surfaces,
     Institute of Physical Chemistry,
     Zhejiang Normal University,
     Jinhua, Zhejiang 321004,
     People's Republic of China
;
    'Qing-Yu Shi'
;
     Zhejiang Key Laboratory for Reactive Chemistry on Solid Surfaces,
     Institute of Physical Chemistry,
     Zhejiang Normal University,
     Jinhua, Zhejiang 321004,
     People's Republic of China
;
    'Yi-Hang Wen'
;
     Zhejiang Key Laboratory for Reactive Chemistry on Solid Surfaces,
     Institute of Physical Chemistry,
     Zhejiang Normal University,
     Jinhua, Zhejiang 321004,
     People's Republic of China
;
