# Supplementary material for: Bis(μ-naphthalene-1,8-dicarboxyl­ato-κ2 O 1:O 8)bis­[aqua­bis­(N,N′-dimethyl­formamide-κO)copper(II)]
Source: Acta Crystallogr Sect E Struct Rep Online. 2010 Jul 24;66(Pt 8):m1003–4. doi: 10.1107/S1600536810028497 (PMC3007367; doi:10.1107/S1600536810028497)
Supplement: Supplementary file 2 [file e-66-m1003-Isup2.hkl]

# 
# h,k,l, Fc-squared, Fo-squared, sigma(Fo-squared) and status flag 
# 
data_I
_shelx_title ' A in C2/c' 
_shelx_refln_list_code          4 
_shelx_F_calc_maximum      481.66 
_exptl_crystal_F_000      1832.00 
_reflns_d_resolution_high  0.7646 
 
loop_ 
 _symmetry_equiv_pos_as_xyz 
 'x, y, z' 
 '-x, y, -z+1/2' 
 'x+1/2, y+1/2, z' 
 '-x+1/2, y+1/2, -z+1/2' 
 '-x, -y, -z' 
 'x, -y, z-1/2' 
 '-x+1/2, -y+1/2, -z' 
 'x+1/2, -y+1/2, z-1/2' 
 
_cell_length_a    17.7078 
_cell_length_b     9.9025 
_cell_length_c    23.0393 
_cell_angle_alpha  90.000 
_cell_angle_beta  102.249 
_cell_angle_gamma  90.000 
 
_shelx_F_squared_multiplier     1.000 
 
loop_ 
 _refln_index_h 
 _refln_index_k 
 _refln_index_l 
 _refln_F_squared_calc 
 _refln_F_squared_meas 
 _refln_F_squared_sigma 
 _refln_observed_status 
   2   0   0    19063.70    18292.29    418.77 o 
   4   0   0   231996.20   209078.52  10334.73 o 
   6   0   0      273.20      297.59     13.09 o 
   8   0   0    23743.18    21232.87    273.97 o 
  10   0   0     1525.90     1363.79     33.48 o 
  12   0   0     9676.63     9319.64    137.86 o 
  14   0   0    10951.99    10525.32    157.07 o 
  16   0   0     9158.98     8882.89    141.10 o 
  18   0   0        4.02       14.25     17.61 o 
  20   0   0     5960.46     5812.00    111.20 o 
  22   0   0        2.94       -9.59     29.86 o 
   1   1   0    16800.42    18207.19    158.44 o 
   3   1   0     5865.27     5519.77     81.22 o 
   5   1   0    16904.50    18778.66    146.05 o 
   7   1   0     1795.87     1922.59     20.95 o 
   9   1   0     6221.65     5948.37     58.76 o 
  11   1   0    10163.81     9964.70    135.67 o 
  13   1   0      276.20      281.51     13.40 o 
  15   1   0     2819.49     2705.46     42.95 o 
  17   1   0     1231.61     1207.33     30.21 o 
  19   1   0      613.63      618.21     24.83 o 
  21   1   0      615.24      625.73     31.01 o 
   0   2   0     3890.36     3754.36     46.87 o 
   2   2   0    28467.23    30931.97    183.00 o 
   4   2   0     4134.29     4601.90     40.54 o 
   6   2   0    17215.27    18925.61    134.84 o 
   8   2   0     5520.73     5375.86     45.26 o 
  10   2   0       19.81       15.19      6.21 o 
  12   2   0     8438.32     8758.56     84.82 o 
  14   2   0        1.76        1.39      8.98 o 
  16   2   0       40.44       30.19     11.85 o 
  18   2   0      317.23      329.30     23.73 o 
  20   2   0      720.63      823.77     31.11 o 
  22   2   0        0.66      -19.34     20.94 o 
   1   3   0     9319.66     8442.58     58.56 o 
   3   3   0    31335.10    30996.02    186.84 o 
   5   3   0     9355.58     8835.76     71.06 o 
   7   3   0    13402.03    13385.74     96.55 o 
   9   3   0    11651.71    11185.80     80.56 o 
  11   3   0     6591.93     6628.20     68.92 o 
  13   3   0     3722.86     3609.37     44.10 o 
  15   3   0     2277.07     2140.34     33.75 o 
  17   3   0     2250.27     2261.74     39.73 o 
  19   3   0     1579.29     1600.40     64.12 o 
  21   3   0      625.76      620.18     31.91 o 
   0   4   0     8013.81     9438.80     87.34 o 
   2   4   0     6587.22     6625.78     49.40 o 
   4   4   0     6673.53     7200.81     49.56 o 
   6   4   0       91.09      143.83      5.93 o 
   8   4   0     2834.18     2697.57     27.40 o 
  10   4   0        1.32        8.29      6.07 o 
  12   4   0      198.60      184.24     15.93 o 
  14   4   0       85.09       77.03     15.05 o 
  16   4   0      201.23      215.82     19.94 o 
  18   4   0     1120.91     1121.53     48.62 o 
  20   4   0      382.69      343.03     33.47 o 
   1   5   0     2651.68     2562.85     20.71 o 
   3   5   0     1827.97     1818.94     19.24 o 
   5   5   0     9866.15     9750.02     68.09 o 
   7   5   0     2337.04     2352.42     24.96 o 
   9   5   0       38.87       61.18      8.09 o 
  11   5   0      184.12      177.45     12.02 o 
  13   5   0     1240.45     1238.59     29.13 o 
  15   5   0     1379.72     1313.41     32.78 o 
  17   5   0     1138.95     1088.38     35.86 o 
  19   5   0      101.08       73.56     25.03 o 
   0   6   0      496.17      630.08     22.88 o 
   2   6   0     1938.17     1882.95     19.48 o 
   4   6   0     9751.47     9366.64     74.07 o 
   6   6   0     2405.06     2571.95     25.79 o 
   8   6   0     5625.42     5390.66     49.01 o 
  10   6   0      958.74      917.65     20.36 o 
  12   6   0     1129.42     1150.52     24.92 o 
  14   6   0      524.26      498.65     21.96 o 
  16   6   0     1499.21     1498.75     52.01 o 
  18   6   0      271.45      257.01     30.33 o 
  20   6   0      416.59      386.90     47.93 o 
   1   7   0     1736.61     1685.05     24.34 o 
   3   7   0        7.72        2.40      5.41 o 
   5   7   0      230.45      240.90     10.42 o 
   7   7   0       12.05        8.11      6.56 o 
   9   7   0      181.99      186.05     13.25 o 
  11   7   0        3.39        7.87      9.24 o 
  13   7   0      839.03      801.63     28.03 o 
  15   7   0      106.50      105.28     16.95 o 
  17   7   0       31.57       44.01     20.41 o 
  19   7   0       28.18       14.90     34.16 o 
   0   8   0     2483.65     2265.07     43.87 o 
   2   8   0       10.16       -0.64      7.23 o 
   4   8   0     3943.23     3738.05     39.92 o 
   6   8   0     1741.21     1688.49     26.61 o 
   8   8   0     1594.97     1559.42     22.88 o 
  10   8   0      867.62      887.73     20.21 o 
  12   8   0      587.77      615.58     20.98 o 
  14   8   0       47.74       62.10     16.07 o 
  16   8   0      482.40      507.27     30.96 o 
   1   9   0     3018.52     2971.82     36.14 o 
   3   9   0     2173.93     2087.56     31.27 o 
   5   9   0      872.88      889.20     24.16 o 
   7   9   0     1742.59     1766.04     34.51 o 
   9   9   0      768.15      837.50     24.74 o 
  11   9   0      128.14      159.25     13.65 o 
  13   9   0     1508.64     1552.72     36.64 o 
  15   9   0      265.31      274.86     25.43 o 
   0  10   0      562.44      567.21     31.34 o 
   2  10   0      174.44      154.75     12.70 o 
   4  10   0      182.94      213.07     15.64 o 
   6  10   0      605.19      610.61     24.52 o 
   8  10   0        2.93       -5.73     14.16 o 
  10  10   0        7.53       36.83     17.39 o 
  12  10   0       22.29      -13.48     28.20 o 
  14  10   0       30.59       21.32     16.97 o 
   1  11   0     1535.49     1528.63     32.42 o 
   3  11   0      677.09      646.91     24.51 o 
   5  11   0      604.70      613.58     26.47 o 
   7  11   0      202.11      164.69     19.78 o 
   9  11   0     1257.15     1268.63     85.75 o 
  11  11   0      547.78      476.03     50.90 o 
   0  12   0     2166.09     2172.70     60.81 o 
   2  12   0       80.53       98.71     22.65 o 
   4  12   0     2121.33     2104.52     74.43 o 
   6  12   0      106.06       81.59     29.00 o 
   8  12   0     1307.06     1501.84     88.75 o 
 -21   1   1     1990.43     1969.92     50.16 o 
 -19   1   1     1471.30     1471.71     35.07 o 
 -17   1   1     6165.77     6080.07    123.05 o 
 -15   1   1     4880.16     4785.86     62.02 o 
 -13   1   1    11498.63    11229.42    115.67 o 
 -11   1   1     3415.48     3429.26     37.56 o 
  -9   1   1    28070.69    28806.42    230.46 o 
  -7   1   1       21.91       50.83      6.10 o 
  -5   1   1    53498.57    54068.29    521.13 o 
  -3   1   1    10585.89    11430.25    117.86 o 
  -1   1   1    69865.91    69306.91    692.96 o 
   1   1   1    38754.19    41114.01    462.05 o 
   3   1   1     4128.09     4330.40     42.36 o 
   5   1   1    19869.54    20784.89    155.29 o 
   7   1   1    10748.03    10389.23     82.21 o 
   9   1   1     9221.16     9860.70     80.81 o 
  11   1   1    15569.09    14927.65    144.56 o 
  13   1   1     3036.97     3045.52     40.05 o 
  15   1   1     4998.22     4914.94     63.20 o 
  17   1   1     1713.68     1734.04     35.88 o 
  19   1   1     2846.12     2819.50     57.21 o 
  21   1   1      475.23      454.58     28.11 o 
 -22   2   1      816.05      791.11     46.74 o 
 -20   2   1       37.95       58.09     17.30 o 
 -18   2   1     1726.70     1665.77     36.31 o 
 -16   2   1       64.45       96.66     12.24 o 
 -14   2   1     1583.57     1497.40     31.36 o 
 -12   2   1     6652.69     6844.06     77.71 o 
 -10   2   1    22111.79    22037.29    168.79 o 
  -8   2   1       38.09       50.64      5.18 o 
  -6   2   1    32486.40    34537.42    255.45 o 
  -4   2   1     3023.79     3632.63     30.26 o 
  -2   2   1    32633.78    33316.66    225.06 o 
   0   2   1    12430.29    14374.75    125.03 o 
   2   2   1    29711.64    31784.27    193.17 o 
   4   2   1     3600.57     3645.61     31.71 o 
   6   2   1    37240.11    38299.02    265.56 o 
   8   2   1     6935.44     7220.31     57.96 o 
  10   2   1    27063.74    26643.09    201.26 o 
  12   2   1      835.76      925.78     18.29 o 
  14   2   1     7664.59     7471.65     77.46 o 
  16   2   1      597.40      596.78     21.62 o 
  18   2   1     3592.34     3638.89     55.05 o 
  20   2   1       38.28       45.98     17.19 o 
  22   2   1      987.48      971.33    101.19 o 
 -21   3   1       51.19       74.20     20.63 o 
 -19   3   1      303.43      305.64     21.03 o 
 -17   3   1       35.71       29.25     12.22 o 
 -15   3   1      162.93      184.35     13.08 o 
 -13   3   1       59.49       67.98      8.98 o 
 -11   3   1       40.76       54.03      7.66 o 
  -9   3   1      428.42      351.31      8.74 o 
  -7   3   1       70.76      108.80      6.96 o 
  -5   3   1       10.99       31.43      3.66 o 
  -3   3   1    30469.14    32104.31    193.43 o 
  -1   3   1    40145.92    40720.84    287.05 o 
   1   3   1     1441.86     1569.69     13.11 o 
   3   3   1      503.89      585.25      8.34 o 
   5   3   1     1511.39     1826.96     22.84 o 
   7   3   1     3259.56     3445.00     32.72 o 
   9   3   1      325.24      344.38     10.39 o 
  11   3   1     3520.67     3355.76     37.44 o 
  13   3   1     2009.68     1998.49     29.08 o 
  15   3   1        7.96        8.54     10.12 o 
  17   3   1      756.76      684.76     23.66 o 
  19   3   1       99.93       85.15     16.06 o 
  21   3   1      124.94      156.27     33.95 o 
 -20   4   1        0.55       23.65     44.63 o 
 -18   4   1     1795.74     1812.30     62.14 o 
 -16   4   1      563.27      543.98     25.62 o 
 -14   4   1     9005.62     9049.11    126.37 o 
 -12   4   1       15.65       22.88     10.90 o 
 -10   4   1     4368.58     4386.28     44.77 o 
  -8   4   1       93.24       77.33      6.41 o 
  -6   4   1    22793.47    22101.49    155.39 o 
  -4   4   1     1147.96     1243.07     12.87 o 
  -2   4   1    22312.74    21137.47    134.78 o 
   0   4   1     6518.92     6968.27     51.11 o 
   2   4   1    21112.03    22112.18    139.89 o 
   4   4   1      814.74      884.08     11.75 o 
   6   4   1    17538.57    17945.65    117.90 o 
   8   4   1     2026.38     2175.24     23.12 o 
  10   4   1     1929.23     2077.04     29.61 o 
  12   4   1     1582.02     1573.55     29.32 o 
  14   4   1     3249.22     3294.49     53.54 o 
  16   4   1      761.04      636.08     30.32 o 
  18   4   1     2263.84     2189.25     63.49 o 
  20   4   1      143.51      163.10     27.49 o 
 -21   5   1      139.25      164.79     37.74 o 
 -19   5   1     1185.87     1142.74     59.74 o 
 -17   5   1       10.72       14.79     14.96 o 
 -15   5   1      227.24      266.23     18.23 o 
 -13   5   1      413.85      447.22     17.73 o 
 -11   5   1      726.20      686.15     19.34 o 
  -9   5   1     1618.71     1609.46     24.31 o 
  -7   5   1     8338.07     8172.00     73.94 o 
  -5   5   1     3029.89     2776.98     22.70 o 
  -3   5   1    14996.30    15006.11     95.71 o 
  -1   5   1     6044.00     5119.65     37.40 o 
   1   5   1     3025.43     2787.67     24.33 o 
   3   5   1    24799.44    24386.55    142.43 o 
   5   5   1     7048.03     7408.17     54.00 o 
   7   5   1     7533.79     7193.00     58.91 o 
   9   5   1     3942.24     3875.73     42.16 o 
  11   5   1       94.94       78.98     14.53 o 
  13   5   1      385.55      428.16     18.44 o 
  15   5   1      655.36      647.65     24.61 o 
  17   5   1       85.31       68.27     17.80 o 
  19   5   1     1260.08     1265.71     73.13 o 
 -20   6   1        8.57       -4.89     28.10 o 
 -18   6   1       62.56       42.73     20.67 o 
 -16   6   1        4.26        6.57     14.23 o 
 -14   6   1       60.69       60.94     12.96 o 
 -12   6   1        5.37       36.02     10.88 o 
 -10   6   1       89.88      106.76     10.18 o 
  -8   6   1      151.10      141.99      8.93 o 
  -6   6   1      135.28       91.33      6.80 o 
  -4   6   1        9.84       25.63      5.75 o 
  -2   6   1      222.28      222.01      7.07 o 
   0   6   1       33.80       34.72      4.38 o 
   2   6   1      175.05      241.20      7.62 o 
   4   6   1       13.65       27.29      3.77 o 
   6   6   1    10775.64    10482.47     74.66 o 
   8   6   1      189.28      150.40      9.18 o 
  10   6   1      157.21      138.79     11.30 o 
  12   6   1      166.06      186.27     14.51 o 
  14   6   1        5.35       -6.72     11.59 o 
  16   6   1       16.24       27.06     15.27 o 
  18   6   1      120.67       72.90     24.95 o 
 -19   7   1      524.37      522.76     46.75 o 
 -17   7   1      239.06      271.19     26.44 o 
 -15   7   1      711.42      750.11     27.72 o 
 -13   7   1     1498.57     1516.78     32.20 o 
 -11   7   1      426.19      464.45     17.39 o 
  -9   7   1     7260.31     7142.43     65.08 o 
  -7   7   1      187.07      214.27      9.38 o 
  -5   7   1     9601.94     9104.21     77.29 o 
  -3   7   1     1143.69     1246.28     17.26 o 
  -1   7   1      127.56       83.18      7.62 o 
   1   7   1      766.08      691.08     13.83 o 
   3   7   1      604.83      506.91     11.38 o 
   5   7   1     3076.98     2815.70     30.58 o 
   7   7   1     2471.47     2457.84     28.50 o 
   9   7   1      807.88      800.64     20.29 o 
  11   7   1     2714.10     2806.77     38.05 o 
  13   7   1      237.60      272.92     17.63 o 
  15   7   1     2401.11     2467.62     67.39 o 
  17   7   1      351.26      346.55     32.70 o 
 -16   8   1       11.11       -0.18     18.82 o 
 -14   8   1     1618.29     1608.05     35.04 o 
 -12   8   1      415.81      426.37     18.57 o 
 -10   8   1     1763.01     1751.62     28.77 o 
  -8   8   1     2100.36     1972.02     29.68 o 
  -6   8   1     1711.80     1627.18     27.66 o 
  -4   8   1      624.22      562.56     17.74 o 
  -2   8   1     3337.13     3034.39     34.64 o 
   0   8   1        3.12        1.75      7.44 o 
   2   8   1     3294.93     3150.21     36.92 o 
   4   8   1      300.32      342.90     12.25 o 
   6   8   1      985.63      999.85     19.99 o 
   8   8   1        3.99        8.42      7.67 o 
  10   8   1      725.15      716.76     21.35 o 
  12   8   1     1508.96     1423.55     31.76 o 
  14   8   1      603.57      672.64     38.23 o 
  16   8   1      119.85       74.95     22.13 o 
 -15   9   1       38.37       14.75     19.46 o 
 -13   9   1      761.36      758.95     24.93 o 
 -11   9   1      174.52      151.29     22.39 o 
  -9   9   1      122.75      135.14     16.64 o 
  -7   9   1      347.10      334.26     18.42 o 
  -5   9   1      432.14      417.16     17.05 o 
  -3   9   1      285.80      246.36     13.14 o 
  -1   9   1      135.28      150.02     11.40 o 
   1   9   1       18.60       15.07      8.78 o 
   3   9   1      374.70      399.78     14.76 o 
   5   9   1      425.34      415.17     16.16 o 
   7   9   1       23.54       28.00     10.95 o 
   9   9   1      413.47      469.14     19.09 o 
  11   9   1       14.74        4.75     11.68 o 
  13   9   1      286.95      270.29     23.86 o 
  15   9   1       72.21       50.59     20.72 o 
 -14  10   1      820.13      917.12     60.98 o 
 -12  10   1       53.75       21.26     38.27 o 
 -10  10   1     2150.51     2201.22     44.60 o 
  -8  10   1      353.09      296.74     20.25 o 
  -6  10   1     1195.68     1316.25     33.42 o 
  -4  10   1      108.47       92.31     14.31 o 
  -2  10   1     5686.09     5463.46     58.52 o 
   0  10   1        2.34       -0.24     10.17 o 
   2  10   1     3635.27     3406.79     43.35 o 
   4  10   1      600.20      575.42     23.48 o 
   6  10   1     1237.69     1266.30     29.87 o 
   8  10   1        4.50        7.26     15.92 o 
  10  10   1     2543.07     2610.14     57.18 o 
  12  10   1      156.42      138.98     50.85 o 
  14  10   1     1322.40     1321.91     57.78 o 
 -11  11   1       24.50       49.51     35.23 o 
  -9  11   1      191.66      152.51     26.96 o 
  -7  11   1       55.75       82.59     17.59 o 
  -5  11   1      734.96      762.61     28.46 o 
  -3  11   1      721.51      800.58     26.51 o 
  -1  11   1     2009.06     1989.21     39.95 o 
   1  11   1      995.41      987.78     32.61 o 
   3  11   1     1003.17      993.04     28.35 o 
   5  11   1      357.81      341.24     23.98 o 
   7  11   1      180.51      225.65     22.52 o 
   9  11   1      121.08      158.78     35.79 o 
  11  11   1      607.86      675.52     56.15 o 
  -8  12   1       53.79       44.40     28.63 o 
  -6  12   1        1.68        6.47     22.74 o 
  -4  12   1        0.41       14.63     23.31 o 
  -2  12   1        4.55       -7.23     18.07 o 
   0  12   1       67.89       56.43     17.98 o 
   2  12   1      767.99      773.07     31.85 o 
   4  12   1       41.25       44.97     28.34 o 
   6  12   1        7.12       -0.86     25.07 o 
   8  12   1        7.45       20.36     32.49 o 
 -22   0   2      667.13      673.01     46.20 o 
 -20   0   2     3547.92     3679.63     86.88 o 
 -18   0   2     1685.32     1713.83     52.28 o 
 -16   0   2      475.99      544.29     29.12 o 
 -14   0   2      718.96      689.17     29.42 o 
 -12   0   2     6950.27     6553.00     88.07 o 
 -10   0   2     6078.32     6268.48     73.59 o 
  -8   0   2     8886.80     7325.92     89.13 o 
  -6   0   2     4472.63     4828.62     70.48 o 
  -4   0   2    47603.50    51468.69   1869.57 o 
  -2   0   2     1172.18      750.05     23.76 o 
   2   0   2    77727.55    73071.67   1627.33 o 
   4   0   2      309.01      281.99      8.09 o 
   6   0   2      933.17      714.81     17.33 o 
   8   0   2    11824.04    10510.97    183.43 o 
  10   0   2     3606.80     3840.96     51.30 o 
  12   0   2    21955.69    21308.58    283.74 o 
  14   0   2      269.16      293.87     23.53 o 
  16   0   2     1217.06     1234.19     41.73 o 
  18   0   2      584.62      561.71     41.12 o 
  20   0   2     2850.46     3016.30     74.62 o 
  22   0   2       61.61       83.96     62.62 o 
 -21   1   2      516.45      513.14     29.01 o 
 -19   1   2      278.73      240.57     18.64 o 
 -17   1   2     1891.56     1882.26     43.91 o 
 -15   1   2      107.68      122.56     13.43 o 
 -13   1   2      911.65      934.37     21.76 o 
 -11   1   2     9450.66     9601.82     84.20 o 
  -9   1   2     6486.84     6851.09     65.30 o 
  -7   1   2    22313.67    24375.33    201.11 o 
  -5   1   2    24300.00    25936.92    213.81 o 
  -3   1   2    46327.62    46329.97    481.46 o 
  -1   1   2    35282.05    37252.60    362.33 o 
   1   1   2     1047.85      864.76      9.92 o 
   3   1   2      983.34     1011.75     18.50 o 
   5   1   2      222.57      269.27      7.34 o 
   7   1   2     1927.59     1906.17     20.41 o 
   9   1   2     2124.21     1895.42     23.23 o 
  11   1   2     4778.85     4803.43     46.95 o 
  13   1   2     1934.63     1852.93     38.46 o 
  15   1   2     1485.29     1383.37     30.03 o 
  17   1   2     1816.47     1797.88     36.69 o 
  19   1   2      308.85      292.31     26.40 o 
  21   1   2      425.34      365.00     26.61 o 
 -22   2   2      159.45      141.58     25.42 o 
 -20   2   2      733.28      720.40     27.15 o 
 -18   2   2      637.66      621.66     23.63 o 
 -16   2   2      644.52      660.24     20.72 o 
 -14   2   2     1486.57     1426.05     29.34 o 
 -12   2   2     2325.39     2223.06     29.41 o 
 -10   2   2    11946.83    12033.56     97.54 o 
  -8   2   2     2600.41     2464.43     41.39 o 
  -6   2   2    45989.00    48299.59    401.97 o 
  -4   2   2    14704.37    16511.47    118.38 o 
  -2   2   2    35450.59    36423.93    242.71 o 
   0   2   2   109012.00   109312.81   1074.15 o 
   2   2   2     9879.30     9437.44     72.80 o 
   4   2   2       21.62       45.75      4.53 o 
   6   2   2     9938.66    10780.14     72.79 o 
   8   2   2    16188.54    17324.19    132.75 o 
  10   2   2     9220.35     9404.99     79.12 o 
  12   2   2     2683.31     3036.58     36.82 o 
  14   2   2     6601.05     6500.02     69.69 o 
  16   2   2      745.94      789.57     24.01 o 
  18   2   2      161.91      182.09     18.52 o 
  20   2   2      427.91      427.92     31.20 o 
 -21   3   2      342.72      419.02     28.52 o 
 -19   3   2     1073.95     1026.35     28.89 o 
 -17   3   2      173.58      165.58     14.22 o 
 -15   3   2     6555.93     6475.80     70.35 o 
 -13   3   2     1443.97     1361.86     23.21 o 
 -11   3   2    21854.13    22267.97    178.94 o 
  -9   3   2     4759.05     4618.87     43.44 o 
  -7   3   2    62531.73    66712.41    459.40 o 
  -5   3   2     2951.23     2765.67     25.18 o 
  -3   3   2    18426.48    18388.84    112.68 o 
  -1   3   2     1885.24     1361.11     15.01 o 
   1   3   2    20160.18    20423.83    127.24 o 
   3   3   2    12235.88    13126.33     84.60 o 
   5   3   2    16324.63    16255.11    109.59 o 
   7   3   2        9.30       34.82      6.29 o 
   9   3   2    12037.44    11023.82     92.15 o 
  11   3   2       99.00      103.16      7.27 o 
  13   3   2     9052.01     9148.13     79.58 o 
  15   3   2      124.98      141.94     12.63 o 
  17   3   2     5743.73     5731.71     71.30 o 
  19   3   2      614.81      648.09     25.55 o 
  21   3   2     1457.59     1424.12     87.04 o 
 -20   4   2      256.02      283.70     38.25 o 
 -18   4   2       61.99       64.58     12.24 o 
 -16   4   2     3446.52     3278.24     50.68 o 
 -14   4   2      207.52      191.83     13.37 o 
 -12   4   2     3782.28     3791.71     51.64 o 
 -10   4   2        6.80        3.98      7.06 o 
  -8   4   2    19240.17    19323.90    150.04 o 
  -6   4   2     3464.01     4104.91     37.23 o 
  -4   4   2     1025.50     1218.72     13.26 o 
  -2   4   2    16866.38    17665.10    106.56 o 
   0   4   2     1100.09      996.18     13.86 o 
   2   4   2     3449.12     3914.65     27.54 o 
   4   4   2    16935.78    17423.68    117.26 o 
   6   4   2      544.55      423.56     14.79 o 
   8   4   2     6209.03     6430.46     63.41 o 
  10   4   2     1335.15     1392.56     23.73 o 
  12   4   2       64.31       87.54     13.81 o 
  14   4   2       37.98       14.43     11.38 o 
  16   4   2      130.40      122.07     17.83 o 
  18   4   2      196.03      167.42     20.84 o 
  20   4   2      139.71       89.83     33.82 o 
 -21   5   2       31.80       36.39     25.50 o 
 -19   5   2      753.22      757.16     48.08 o 
 -17   5   2        4.60        8.44     14.71 o 
 -15   5   2     3904.55     3772.57     57.29 o 
 -13   5   2      360.98      365.26     16.82 o 
 -11   5   2      436.82      450.69     16.44 o 
  -9   5   2      255.31      319.64     13.97 o 
  -7   5   2     3511.76     3254.70     31.51 o 
  -5   5   2     2914.90     3348.25     30.55 o 
  -3   5   2    11722.49    11357.17     74.55 o 
  -1   5   2     5077.64     6082.93     43.15 o 
   1   5   2    12417.82    12315.06     80.82 o 
   3   5   2      535.53      596.02     10.01 o 
   5   5   2     7234.70     7310.99     53.56 o 
   7   5   2      881.74     1009.72     15.63 o 
   9   5   2      659.45      732.65     18.11 o 
  11   5   2      308.60      334.14     18.24 o 
  13   5   2     2002.25     2030.21     35.60 o 
  15   5   2      216.80      224.48     17.22 o 
  17   5   2     1770.50     1836.22     46.38 o 
  19   5   2        0.63       -2.87     23.74 o 
 -20   6   2      693.19      643.27     44.70 o 
 -18   6   2       22.19       19.09     16.77 o 
 -16   6   2     2174.47     2278.95     70.12 o 
 -14   6   2     1425.02     1414.67     31.23 o 
 -12   6   2     2590.46     2779.08     41.86 o 
 -10   6   2       20.17       16.58      8.65 o 
  -8   6   2     5766.33     5598.01     52.11 o 
  -6   6   2      262.48      215.47      8.08 o 
  -4   6   2    22766.21    22367.35    167.76 o 
  -2   6   2      257.91      284.10      7.86 o 
   0   6   2     3351.76     3089.57     26.14 o 
   2   6   2     3182.31     3238.62     27.85 o 
   4   6   2    16294.68    16353.65    109.18 o 
   6   6   2      996.19      937.87     14.52 o 
   8   6   2     4618.26     4479.52     45.38 o 
  10   6   2      461.36      457.71     16.99 o 
  12   6   2     3946.15     3987.31     66.41 o 
  14   6   2      758.14      777.82     24.77 o 
  16   6   2     3108.89     3001.35     67.65 o 
  18   6   2      412.90      426.44     34.94 o 
 -19   7   2       60.41       96.58     27.50 o 
 -17   7   2      252.24      246.32     41.73 o 
 -15   7   2      479.54      477.94     22.01 o 
 -13   7   2       49.76       39.97     12.98 o 
 -11   7   2        4.88       13.01      9.83 o 
  -9   7   2      401.76      432.46     14.64 o 
  -7   7   2      383.41      373.48     16.18 o 
  -5   7   2      919.84      940.71     18.47 o 
  -3   7   2      856.09      852.66     15.82 o 
  -1   7   2     3204.75     3186.26     33.08 o 
   1   7   2     2125.05     2101.68     23.93 o 
   3   7   2     2224.06     2314.55     24.01 o 
   5   7   2       49.75       65.10      7.24 o 
   7   7   2     1171.78     1103.36     19.41 o 
   9   7   2      722.30      670.34     18.89 o 
  11   7   2      504.93      516.48     19.64 o 
  13   7   2     1162.11     1111.13     32.97 o 
  15   7   2      133.54      138.53     18.59 o 
  17   7   2      737.54      752.92     81.12 o 
 -18   8   2       20.73       19.23     27.60 o 
 -16   8   2      461.28      517.57     30.60 o 
 -14   8   2      222.48      187.63     17.62 o 
 -12   8   2     1607.68     1713.82     32.25 o 
 -10   8   2       37.60       58.74     10.25 o 
  -8   8   2     3751.86     3697.51     48.79 o 
  -6   8   2       67.55       63.80     10.96 o 
  -4   8   2     3744.94     3551.49     42.84 o 
  -2   8   2      795.38      860.77     18.15 o 
   0   8   2     2515.72     2282.54     33.17 o 
   2   8   2      589.94      595.11     15.42 o 
   4   8   2     5337.76     5367.12     46.53 o 
   6   8   2      387.49      440.67     18.03 o 
   8   8   2      950.77      953.81     19.49 o 
  10   8   2      459.41      451.08     17.64 o 
  12   8   2      356.17      348.17     19.14 o 
  14   8   2      229.75      278.85     23.30 o 
  16   8   2      401.96      331.46     27.98 o 
 -15   9   2      952.73     1009.09     37.39 o 
 -13   9   2      479.80      544.09     20.68 o 
 -11   9   2     3899.97     3721.83     56.97 o 
  -9   9   2      173.83      201.85     17.97 o 
  -7   9   2     5457.27     5357.60     64.20 o 
  -5   9   2     1478.35     1521.01     28.67 o 
  -3   9   2     6742.52     6587.42     64.29 o 
  -1   9   2     1033.78     1002.83     22.92 o 
   1   9   2     1681.34     1709.08     26.56 o 
   3   9   2      687.43      621.60     17.14 o 
   5   9   2     3160.29     3065.01     49.22 o 
   7   9   2      205.54      230.32     14.80 o 
   9   9   2     3839.03     3908.09     48.12 o 
  11   9   2        8.89       -9.36     11.76 o 
  13   9   2     1305.54     1315.66     44.87 o 
  15   9   2      417.98      423.64     35.64 o 
 -14  10   2        2.26       -3.66     30.74 o 
 -12  10   2        8.20       -5.09     23.51 o 
 -10  10   2      272.49      283.57     21.35 o 
  -8  10   2       27.05       26.31     15.12 o 
  -6  10   2     2426.04     2402.49     58.07 o 
  -4  10   2      840.31      830.88     26.89 o 
  -2  10   2       19.61       19.10     10.79 o 
   0  10   2      335.36      367.42     16.29 o 
   2  10   2       25.16       49.45     12.10 o 
   4  10   2      173.86      190.91     16.17 o 
   6  10   2       74.93       81.14     14.47 o 
   8  10   2        9.76       -4.11     15.14 o 
  10  10   2      749.30      815.30     34.06 o 
  12  10   2       96.62      126.30     28.92 o 
 -11  11   2      317.77      328.35     37.95 o 
  -9  11   2      109.24       78.35     25.23 o 
  -7  11   2      249.14      243.06     21.51 o 
  -5  11   2      427.78      437.12     24.15 o 
  -3  11   2     1103.48     1073.18     32.09 o 
  -1  11   2      113.24      104.07     16.00 o 
   1  11   2     1888.11     1789.53     36.64 o 
   3  11   2      486.13      500.04     23.58 o 
   5  11   2      209.21      246.96     21.66 o 
   7  11   2      405.03      425.35     29.14 o 
   9  11   2     1493.68     1412.71     49.19 o 
  11  11   2      468.95      466.87     57.18 o 
  -8  12   2     1286.63     1356.77     52.75 o 
  -6  12   2      387.53      404.32     49.03 o 
  -4  12   2      883.94      888.90     43.41 o 
  -2  12   2      765.82      803.56     35.63 o 
   0  12   2     1293.55     1270.13     36.29 o 
   2  12   2      142.83      144.91     23.88 o 
   4  12   2      854.83      950.77     42.72 o 
   6  12   2      355.69      410.79     38.48 o 
   8  12   2      997.60     1034.70     95.48 o 
 -21   1   3     1694.34     1731.59     47.57 o 
 -19   1   3       12.75        0.73     13.31 o 
 -17   1   3     3140.99     3124.73     49.20 o 
 -15   1   3      603.07      580.75     18.68 o 
 -13   1   3    10941.88    11005.16    113.69 o 
 -11   1   3       33.33       48.08      6.60 o 
  -9   1   3    30471.14    30731.49    238.53 o 
  -7   1   3     1632.70     1610.83     19.73 o 
  -5   1   3     8948.75     8445.57     74.24 o 
  -3   1   3     8885.48    10107.82    104.54 o 
  -1   1   3    23925.72    26396.21    234.86 o 
   1   1   3      713.00      950.59     10.99 o 
   3   1   3    36736.31    37501.62    297.12 o 
   5   1   3     4323.63     4800.86     40.82 o 
   7   1   3    47810.37    47352.59    326.34 o 
   9   1   3     1643.01     1799.27     21.45 o 
  11   1   3    23383.20    23007.51    184.48 o 
  13   1   3     1328.20     1289.00     25.47 o 
  15   1   3     1049.71     1116.35     27.41 o 
  17   1   3      399.71      402.29     21.43 o 
  19   1   3     2396.05     2439.93     45.64 o 
  21   1   3        4.59       -5.53     20.26 o 
 -22   2   3      776.65      738.74     51.92 o 
 -20   2   3      278.05      296.56     20.71 o 
 -18   2   3     2559.45     2644.61     47.81 o 
 -16   2   3      306.48      288.20     15.93 o 
 -14   2   3      882.25      859.63     25.53 o 
 -12   2   3     8766.44     8895.28     80.55 o 
 -10   2   3     7208.36     6405.57     59.54 o 
  -8   2   3     4214.24     3924.63     38.53 o 
  -6   2   3    59837.92    60034.57    458.57 o 
  -4   2   3       88.10      103.00      4.05 o 
  -2   2   3   105304.56   104827.05    714.11 o 
   0   2   3     5649.19     6622.10     47.61 o 
   2   2   3    60709.18    61893.29    449.43 o 
   4   2   3      396.86      562.00     11.03 o 
   6   2   3    10659.31    10684.63     71.44 o 
   8   2   3    32833.98    33901.47    224.40 o 
  10   2   3    11208.91    10920.78     89.92 o 
  12   2   3     5630.85     5741.76     57.78 o 
  14   2   3     2605.83     2629.76     36.21 o 
  16   2   3     2196.64     2245.19     39.30 o 
  18   2   3     1367.32     1385.90     36.38 o 
  20   2   3      437.44      388.25     25.21 o 
 -21   3   3      155.81      150.81     25.76 o 
 -19   3   3       54.73       34.94     14.43 o 
 -17   3   3      111.00       89.22     12.84 o 
 -15   3   3       46.74       43.95     10.79 o 
 -13   3   3      124.32       99.57      9.38 o 
 -11   3   3     3121.38     3302.19     37.51 o 
  -9   3   3      304.62      316.03      9.99 o 
  -7   3   3    22012.29    24690.52    177.67 o 
  -5   3   3    16117.84    16910.26    110.39 o 
  -3   3   3     1950.58     2281.54     18.24 o 
  -1   3   3    15585.78    17785.79    122.52 o 
   1   3   3    25463.85    26847.90    171.86 o 
   3   3   3     1213.46     1091.34     11.56 o 
   5   3   3    22256.33    23437.71    161.16 o 
   7   3   3      158.13      242.06      9.12 o 
   9   3   3     1748.89     1854.83     26.35 o 
  11   3   3      393.20      398.51     12.54 o 
  13   3   3     2771.42     2704.62     34.61 o 
  15   3   3       53.74       30.75      9.79 o 
  17   3   3        0.38       34.29     13.13 o 
  19   3   3        4.55      -12.31     12.31 o 
  21   3   3      361.28      398.64     44.92 o 
 -20   4   3      425.45      371.16     39.62 o 
 -18   4   3      314.47      334.15     18.95 o 
 -16   4   3     5490.28     5262.23    102.28 o 
 -14   4   3     4142.63     4018.54     52.35 o 
 -12   4   3     3521.77     3467.86     41.64 o 
 -10   4   3     1670.48     1366.85     27.67 o 
  -8   4   3       94.88       66.20     12.47 o 
  -6   4   3     5435.96     4851.75     42.39 o 
  -4   4   3    13365.24    13416.80     91.75 o 
  -2   4   3     4998.42     4891.41     38.43 o 
   0   4   3    39120.89    41483.77    260.83 o 
   2   4   3    13284.61    13733.77     85.69 o 
   4   4   3    11506.17    11362.42     76.70 o 
   6   4   3    17618.51    17868.48    120.42 o 
   8   4   3     2422.58     2242.74     27.64 o 
  10   4   3       46.50       41.21      8.05 o 
  12   4   3     4569.97     4734.11     66.43 o 
  14   4   3     1882.08     1928.07     38.76 o 
  16   4   3     2796.26     2783.28     49.64 o 
  18   4   3     1740.51     1649.19     53.48 o 
  20   4   3      758.36      760.99     53.30 o 
 -21   5   3      772.19      685.50     41.99 o 
 -19   5   3       65.77       97.03     20.32 o 
 -17   5   3     3234.04     3106.55     75.58 o 
 -15   5   3       43.11       30.39     13.07 o 
 -13   5   3     2846.96     2972.08     53.63 o 
 -11   5   3       16.21       34.39      9.39 o 
  -9   5   3     5696.16     5654.41     58.17 o 
  -7   5   3     1065.97     1134.35     18.32 o 
  -5   5   3    12852.08    12279.04     81.63 o 
  -3   5   3      208.60      234.33     13.02 o 
  -1   5   3    15984.29    15898.84    113.30 o 
   1   5   3     2398.52     2731.02     22.27 o 
   3   5   3     5010.50     4832.53     52.37 o 
   5   5   3       54.00      108.33      6.39 o 
   7   5   3     4047.22     3977.37     39.46 o 
   9   5   3      151.27      156.46     10.74 o 
  11   5   3     1570.02     1608.97     42.89 o 
  13   5   3        6.19        2.26     10.64 o 
  15   5   3     4545.37     4496.35     76.84 o 
  17   5   3       86.84      131.92     20.33 o 
  19   5   3      310.83      336.39     77.05 o 
 -20   6   3       43.20       28.31     24.94 o 
 -18   6   3        7.28        8.04     16.71 o 
 -16   6   3      342.71      340.43     21.55 o 
 -14   6   3        5.10        5.18     11.69 o 
 -12   6   3      707.18      731.81     21.55 o 
 -10   6   3      673.95      654.99     18.03 o 
  -8   6   3      312.26      348.00     12.23 o 
  -6   6   3        1.35        0.69      4.14 o 
  -4   6   3       21.68       48.96      7.56 o 
  -2   6   3       38.67       45.70      5.97 o 
   0   6   3      706.36      755.06     14.05 o 
   2   6   3      258.77      311.36      8.57 o 
   4   6   3     1235.08     1376.48     16.38 o 
   6   6   3     7516.39     7572.88     59.80 o 
   8   6   3     4594.17     4564.16     44.00 o 
  10   6   3      203.03      190.15     13.44 o 
  12   6   3      353.35      330.06     17.39 o 
  14   6   3       33.74       30.65     13.09 o 
  16   6   3        9.58       10.19     15.40 o 
  18   6   3      118.97       95.99     31.78 o 
 -19   7   3      170.07      202.57     26.65 o 
 -17   7   3     1205.80     1195.93     38.63 o 
 -15   7   3       91.86       80.99     15.07 o 
 -13   7   3     5737.00     5571.95     79.33 o 
 -11   7   3     1215.83     1239.66     25.59 o 
  -9   7   3     4453.14     4265.75     46.73 o 
  -7   7   3       25.19       24.26      8.40 o 
  -5   7   3    10140.10    10120.05     91.19 o 
  -3   7   3       19.61       29.77      7.53 o 
  -1   7   3     6474.34     6332.04     58.41 o 
   1   7   3       96.63      106.97      7.26 o 
   3   7   3    21417.35    20906.33    131.02 o 
   5   7   3     2068.17     2092.85     23.39 o 
   7   7   3     5008.77     4853.02     45.54 o 
   9   7   3      179.98      188.71     12.84 o 
  11   7   3     2024.16     2027.50     35.77 o 
  13   7   3       79.52       88.37     14.83 o 
  15   7   3     2876.80     2824.69     70.59 o 
  17   7   3        9.01       -0.15     27.44 o 
 -18   8   3       33.45       19.66     21.57 o 
 -16   8   3      713.05      666.88     30.15 o 
 -14   8   3      655.54      743.16     27.82 o 
 -12   8   3     1551.17     1398.93     29.06 o 
 -10   8   3     2862.35     3007.34     53.81 o 
  -8   8   3     7705.33     7345.97     78.12 o 
  -6   8   3     1100.19     1066.02     24.58 o 
  -4   8   3     1090.33     1052.19     26.53 o 
  -2   8   3     2527.61     2461.63     32.22 o 
   0   8   3       27.21       22.64      8.46 o 
   2   8   3      205.39      209.10     11.64 o 
   4   8   3     5184.68     5119.86     46.63 o 
   6   8   3      329.34      334.52     11.84 o 
   8   8   3      620.47      610.53     18.14 o 
  10   8   3      463.60      450.03     17.86 o 
  12   8   3     1995.41     2036.04     39.62 o 
  14   8   3      365.17      380.56     21.53 o 
  16   8   3      173.39      210.54     34.09 o 
 -15   9   3        2.21      -16.09     16.09 o 
 -13   9   3       49.33       31.21     12.55 o 
 -11   9   3       14.11       23.63     16.63 o 
  -9   9   3      120.44      110.32     15.79 o 
  -7   9   3      623.76      576.34     24.80 o 
  -5   9   3       57.33       62.82     11.59 o 
  -3   9   3      107.91      126.44     11.87 o 
  -1   9   3     1042.99     1029.10     23.45 o 
   1   9   3     1135.66     1119.94     22.88 o 
   3   9   3       66.89       64.25     10.44 o 
   5   9   3      191.48      196.24     14.47 o 
   7   9   3       83.32       90.35     12.75 o 
   9   9   3      128.90      139.17     13.27 o 
  11   9   3       41.29       50.44     14.28 o 
  13   9   3      103.70      101.86     17.77 o 
  15   9   3       52.10       76.55     25.27 o 
 -14  10   3      243.08      297.33     51.61 o 
 -12  10   3      119.81       85.39     27.37 o 
 -10  10   3     1168.46     1184.39     33.84 o 
  -8  10   3     1039.92     1011.48     30.68 o 
  -6  10   3     2235.32     2211.66     53.48 o 
  -4  10   3       35.16       49.29     14.68 o 
  -2  10   3     3288.15     3082.48     43.40 o 
   0  10   3      388.61      375.86     17.53 o 
   2  10   3     2606.29     2589.07     38.86 o 
   4  10   3     1470.66     1515.96     29.84 o 
   6  10   3      625.74      656.15     24.26 o 
   8  10   3      677.61      668.24     30.66 o 
  10  10   3     4163.33     4078.26     72.90 o 
  12  10   3      221.45      242.43     21.28 o 
 -11  11   3        0.30       18.68     26.62 o 
  -9  11   3      264.67      293.48     26.97 o 
  -7  11   3        0.38       -3.20     15.94 o 
  -5  11   3     1647.58     1710.75     40.32 o 
  -3  11   3      146.09      121.33     18.15 o 
  -1  11   3     1280.71     1324.11     30.47 o 
   1  11   3       66.20       61.54     14.89 o 
   3  11   3     1188.65     1214.07     30.75 o 
   5  11   3       19.91        7.60     16.45 o 
   7  11   3      962.90      981.60     52.97 o 
   9  11   3        5.22       -9.88     21.33 o 
  11  11   3      911.44      975.20     89.48 o 
  -8  12   3      126.48      107.14     27.96 o 
  -6  12   3       87.15       27.09     34.97 o 
  -4  12   3      304.68      308.42     28.84 o 
  -2  12   3      560.00      530.37     26.52 o 
   0  12   3       64.66       80.24     18.39 o 
   2  12   3      837.82      774.31     29.56 o 
   4  12   3      182.02      198.10     30.16 o 
   6  12   3      123.35       76.37     29.01 o 
 -22   0   4      707.37      717.63     48.73 o 
 -20   0   4     1362.22     1300.71     49.51 o 
 -18   0   4     4754.31     4818.28     94.22 o 
 -16   0   4      587.68      524.82     28.79 o 
 -14   0   4     4375.61     4395.42     95.70 o 
 -12   0   4     5158.31     5436.63     76.22 o 
 -10   0   4    20017.39    20808.77    209.21 o 
  -8   0   4    33789.30    35617.89    344.59 o 
  -6   0   4     1108.71     1551.17     37.50 o 
  -4   0   4     2279.40     1990.87     33.48 o 
  -2   0   4    16797.26    15704.12    205.01 o 
   0   0   4    15658.54    15049.18    342.16 o 
   2   0   4     2440.09     2647.02     38.67 o 
   4   0   4       92.29      140.57      9.47 o 
   6   0   4    17979.29    18544.70    187.24 o 
   8   0   4    26250.80    27583.80    257.12 o 
  10   0   4    11548.38    11438.88    127.33 o 
  12   0   4     9974.03    10020.68    143.20 o 
  14   0   4     9022.18     8744.00    136.14 o 
  16   0   4      631.01      645.12     31.29 o 
  18   0   4     3491.63     3487.71     76.82 o 
  20   0   4      456.57      330.05     46.18 o 
 -23   1   4      255.31      243.50     44.12 o 
 -21   1   4       23.61       24.79     19.32 o 
 -19   1   4     1400.75     1386.98     34.76 o 
 -17   1   4        0.32        8.62     12.33 o 
 -15   1   4     2592.12     2597.08     38.21 o 
 -13   1   4        2.98       16.22      8.95 o 
 -11   1   4     5519.87     5307.08     48.59 o 
  -9   1   4      388.65      407.47     11.04 o 
  -7   1   4    48806.36    50415.48    411.78 o 
  -5   1   4      183.70      111.05      7.65 o 
  -3   1   4    16251.75    17301.09    135.35 o 
  -1   1   4    36102.05    37149.14    333.13 o 
   1   1   4     6056.55     6143.21     53.91 o 
   3   1   4     2341.33     2375.61     20.93 o 
   5   1   4    18339.32    19394.21    130.76 o 
   7   1   4     8220.72     8524.97     62.05 o 
   9   1   4     2277.81     2293.10     24.94 o 
  11   1   4     1899.49     1989.06     26.31 o 
  13   1   4      726.90      796.96     23.50 o 
  15   1   4       17.58       13.96     10.90 o 
  17   1   4      436.46      469.54     20.83 o 
  19   1   4        1.10        8.52     14.68 o 
  21   1   4      157.50      170.95     24.92 o 
 -22   2   4      266.31      201.33     27.06 o 
 -20   2   4      253.91      277.97     20.72 o 
 -18   2   4       98.35      105.99     15.30 o 
 -16   2   4      179.83      148.18     13.62 o 
 -14   2   4      132.93      134.92     11.88 o 
 -12   2   4       44.44       31.38      7.74 o 
 -10   2   4    14902.50    14861.80    122.61 o 
  -8   2   4     1224.89     1729.31     24.87 o 
  -6   2   4    12632.33    13756.72    105.47 o 
  -4   2   4    12891.06    13409.54    100.51 o 
  -2   2   4    40800.97    46552.70    292.50 o 
   0   2   4     1428.43     1850.52     20.85 o 
   2   2   4      118.11      155.52      4.13 o 
   4   2   4      164.17      355.45      8.02 o 
   6   2   4     9766.45    10239.04     64.36 o 
   8   2   4      985.91      987.14     12.60 o 
  10   2   4    10810.29    10683.38     87.08 o 
  12   2   4     1491.24     1556.17     36.34 o 
  14   2   4     1374.41     1338.29     27.03 o 
  16   2   4      163.40      190.22     17.04 o 
  18   2   4      344.34      371.49     21.63 o 
  20   2   4      236.05      269.98     25.00 o 
 -21   3   4        4.23       -1.94     18.92 o 
 -19   3   4     2028.80     2097.41     41.02 o 
 -17   3   4      205.03      254.76     15.72 o 
 -15   3   4     5474.30     5371.28     61.66 o 
 -13   3   4        0.52        3.97      7.52 o 
 -11   3   4    21340.93    22027.79    177.21 o 
  -9   3   4      125.30      113.49      6.41 o 
  -7   3   4    26129.68    25976.77    186.88 o 
  -5   3   4     8569.77     9459.71     68.59 o 
  -3   3   4    27763.71    27892.26    186.06 o 
  -1   3   4     4632.35     4867.84     36.52 o 
   1   3   4    42662.85    43228.29    273.38 o 
   3   3   4     5305.43     5648.39     41.28 o 
   5   3   4    29055.37    29284.44    183.72 o 
   7   3   4      329.60      299.52      8.57 o 
   9   3   4     6289.25     5850.39     81.09 o 
  11   3   4      723.23      727.61     17.96 o 
  13   3   4     6897.73     6778.39     92.89 o 
  15   3   4      213.94      219.98     12.86 o 
  17   3   4     3837.87     3912.42    114.30 o 
  19   3   4        4.72      -20.96     23.52 o 
  21   3   4     1392.91     1458.91     69.66 o 
 -20   4   4        8.02       13.27     16.01 o 
 -18   4   4      157.64      166.60     17.19 o 
 -16   4   4     2511.70     2471.95     44.31 o 
 -14   4   4     1586.97     1625.61     40.00 o 
 -12   4   4     5530.15     5582.30     59.85 o 
 -10   4   4       44.94       37.45      6.43 o 
  -8   4   4     9281.81     9387.64     68.14 o 
  -6   4   4      151.67      192.68      7.78 o 
  -4   4   4     2198.39     2232.20     19.44 o 
  -2   4   4       10.11       12.36      2.67 o 
   0   4   4     8725.21     8703.61     64.86 o 
   2   4   4       23.29       68.95      5.23 o 
   4   4   4    11200.31    11900.24     80.00 o 
   6   4   4     2117.36     2062.41     20.68 o 
   8   4   4      779.05      739.91     14.83 o 
  10   4   4     3201.43     3217.60     38.90 o 
  12   4   4     4440.42     4363.15     54.78 o 
  14   4   4      157.56      125.63     15.48 o 
  16   4   4     1750.00     1767.15     39.99 o 
  18   4   4       10.32       -0.03     18.05 o 
  20   4   4      337.67      368.17     42.72 o 
 -21   5   4       26.06       58.13     26.80 o 
 -19   5   4      108.71      105.02     20.74 o 
 -17   5   4      857.26      902.15     50.58 o 
 -15   5   4     1888.20     1911.59     47.02 o 
 -13   5   4      133.92      144.61     14.23 o 
 -11   5   4     1862.70     1850.36     31.00 o 
  -9   5   4        2.69       10.30      6.53 o 
  -7   5   4    13431.98    13833.06    105.82 o 
  -5   5   4     1424.76     1530.29     16.20 o 
  -3   5   4     3568.98     3671.44     33.85 o 
  -1   5   4     2579.16     2998.87     28.49 o 
   1   5   4      557.77      488.24     14.34 o 
   3   5   4     6844.00     6690.41     45.84 o 
   5   5   4     6185.15     6311.12     47.77 o 
   7   5   4      151.40      165.75      8.37 o 
   9   5   4      984.91     1011.88     20.99 o 
  11   5   4       38.12       24.64     10.41 o 
  13   5   4     4638.60     4883.22     79.60 o 
  15   5   4       66.63      129.69     17.10 o 
  17   5   4     1089.45     1104.22     37.71 o 
  19   5   4       99.35       82.97     34.30 o 
 -20   6   4      380.70      411.56     36.12 o 
 -18   6   4     2614.40     2593.75     70.95 o 
 -16   6   4     2800.74     2719.16     49.88 o 
 -14   6   4     4355.68     4390.89     58.62 o 
 -12   6   4     2841.14     2768.84     41.55 o 
 -10   6   4     1974.63     1914.74     34.75 o 
  -8   6   4     3320.71     3125.19     36.65 o 
  -6   6   4    12490.38    12445.79    105.02 o 
  -4   6   4     5031.79     4882.51     44.08 o 
  -2   6   4    21284.31    21398.65    151.69 o 
   0   6   4     2510.44     2706.88     28.71 o 
   2   6   4    11650.88    10784.58     77.70 o 
   4   6   4     3959.22     3882.67     32.57 o 
   6   6   4     8902.41     8548.79     63.49 o 
   8   6   4     3651.33     3501.83     40.61 o 
  10   6   4     4724.28     4543.00     56.08 o 
  12   6   4     1232.66     1193.43     28.22 o 
  14   6   4     3675.68     3624.46     57.84 o 
  16   6   4     1504.95     1417.49     42.24 o 
  18   6   4      356.23      347.86     41.52 o 
 -19   7   4       18.88       15.45     20.82 o 
 -17   7   4      433.60      413.59     33.89 o 
 -15   7   4       87.44       98.51     15.70 o 
 -13   7   4      608.42      629.84     22.11 o 
 -11   7   4      399.55      393.82     16.07 o 
  -9   7   4      230.30      214.98     11.61 o 
  -7   7   4       76.47       93.81     10.22 o 
  -5   7   4     2163.28     2008.85     28.92 o 
  -3   7   4     2140.32     2138.33     35.34 o 
  -1   7   4       92.48      137.92      8.93 o 
   1   7   4      290.00      273.05      9.69 o 
   3   7   4      928.88      863.95     13.28 o 
   5   7   4     2152.23     1984.61     22.93 o 
   7   7   4      549.32      566.37     15.71 o 
   9   7   4     1913.14     1911.48     31.23 o 
  11   7   4      734.14      730.60     26.12 o 
  13   7   4      671.52      593.18     22.77 o 
  15   7   4      210.34      216.03     23.09 o 
  17   7   4      231.95      162.30     34.61 o 
 -18   8   4      388.23      427.83     31.45 o 
 -16   8   4      985.32     1006.76     38.39 o 
 -14   8   4     1772.60     1718.63     45.72 o 
 -12   8   4     2560.09     2430.95     38.19 o 
 -10   8   4      343.51      366.93     14.14 o 
  -8   8   4      653.25      602.85     20.19 o 
  -6   8   4     1691.77     1697.93     30.71 o 
  -4   8   4      227.37      242.60     18.61 o 
  -2   8   4     3527.09     3473.11     39.73 o 
   0   8   4     1646.11     1658.49     26.94 o 
   2   8   4     2454.62     2513.28     33.56 o 
   4   8   4     8827.79     8611.22     68.94 o 
   6   8   4      226.81      238.28     10.56 o 
   8   8   4     2293.19     2316.77     30.96 o 
  10   8   4      421.57      480.48     26.54 o 
  12   8   4      364.47      381.84     20.14 o 
  14   8   4      583.45      622.41     27.70 o 
  16   8   4      236.65      206.49     30.91 o 
 -15   9   4     1288.38     1303.43     38.20 o 
 -13   9   4        3.50        3.85     13.78 o 
 -11   9   4     3629.48     3553.55     65.34 o 
  -9   9   4      636.71      594.89     24.11 o 
  -7   9   4     5733.42     5717.96     67.53 o 
  -5   9   4      685.19      706.61     20.87 o 
  -3   9   4     5116.51     5064.44     53.75 o 
  -1   9   4       18.67       19.56     10.97 o 
   1   9   4     2762.56     2686.01     35.44 o 
   3   9   4      326.83      352.55     15.01 o 
   5   9   4     3449.40     3418.99     46.18 o 
   7   9   4        1.27        9.87      7.31 o 
   9   9   4     5647.72     5528.24     62.78 o 
  11   9   4        3.86       -6.19     12.04 o 
  13   9   4     1047.08     1031.38     35.14 o 
  15   9   4       15.46       46.02     25.26 o 
 -14  10   4      262.16      259.98     36.60 o 
 -12  10   4      439.58      419.23     33.99 o 
 -10  10   4       35.96       15.47     16.45 o 
  -8  10   4       28.90       56.86     16.50 o 
  -6  10   4       67.80       63.05     15.94 o 
  -4  10   4       20.97       30.36     14.50 o 
  -2  10   4       17.57       23.15     11.98 o 
   0  10   4      522.68      486.71     19.15 o 
   2  10   4     2077.44     1985.61     33.69 o 
   4  10   4        2.45       -5.13     11.01 o 
   6  10   4     1080.40     1067.93     29.46 o 
   8  10   4       22.75       25.79     17.08 o 
  10  10   4       60.97       46.62     22.66 o 
  12  10   4        7.55       18.06     16.20 o 
 -11  11   4     1551.99     1480.18     61.71 o 
  -9  11   4       31.34       29.52     20.42 o 
  -7  11   4      479.46      523.74     26.30 o 
  -5  11   4       41.90       35.55     16.55 o 
  -3  11   4     2539.54     2489.04     57.70 o 
  -1  11   4      126.21      127.22     16.07 o 
   1  11   4     1366.41     1412.33     32.91 o 
   3  11   4       15.27       12.94     14.19 o 
   5  11   4      974.72      934.72     32.67 o 
   7  11   4      111.74      129.00     24.48 o 
   9  11   4     1158.13     1216.81     52.90 o 
  -8  12   4      461.23      457.71     37.02 o 
  -6  12   4      953.07      960.98     45.40 o 
  -4  12   4      374.73      394.39     30.36 o 
  -2  12   4     1193.59     1199.47     38.83 o 
   0  12   4      440.86      508.29     26.05 o 
   2  12   4      574.63      646.41     28.17 o 
   4  12   4       95.01      134.07     22.89 o 
   6  12   4      597.01      503.81     72.61 o 
 -23   1   5       81.99       60.09     35.71 o 
 -21   1   5      895.56      897.19     34.98 o 
 -19   1   5      387.72      376.86     21.34 o 
 -17   1   5     1065.16     1110.64     29.39 o 
 -15   1   5      293.92      268.75     14.63 o 
 -13   1   5    10094.65    10423.33     99.49 o 
 -11   1   5       33.58       19.69      6.58 o 
  -9   1   5    23601.25    22902.85    171.04 o 
  -7   1   5     3529.56     4111.08     36.65 o 
  -5   1   5      611.78      776.78     28.08 o 
  -3   1   5     1532.71     1505.04     30.21 o 
  -1   1   5    59529.49    63152.00    522.35 o 
   1   1   5   137242.11   135828.81   1500.85 o 
   3   1   5     9612.83     9088.32     66.73 o 
   5   1   5    23920.08    24019.08    161.06 o 
   7   1   5    12295.58    11802.73     83.29 o 
   9   1   5     1847.17     1956.80     36.58 o 
  11   1   5     4424.23     4455.99     44.81 o 
  13   1   5     2083.42     2073.48     31.19 o 
  15   1   5      123.31      136.35     13.23 o 
  17   1   5       80.56       65.55     14.55 o 
  19   1   5     1584.86     1596.21     86.53 o 
  21   1   5       93.77       49.06     22.31 o 
 -22   2   5       31.70        6.66     19.28 o 
 -20   2   5     2045.73     2215.29     44.67 o 
 -18   2   5      875.37      868.65     24.82 o 
 -16   2   5     3288.75     3448.18     46.78 o 
 -14   2   5     1009.14     1041.25     23.33 o 
 -12   2   5     3028.00     2784.12     36.16 o 
 -10   2   5      457.60      379.26     12.87 o 
  -8   2   5      340.51      141.10      6.32 o 
  -6   2   5     1088.01      990.14     14.25 o 
  -4   2   5     2159.54     2031.80     22.18 o 
  -2   2   5     2962.91     3395.58     26.22 o 
   0   2   5    27117.96    26480.02    182.34 o 
   2   2   5    24469.23    25160.06    175.49 o 
   4   2   5     1292.55      970.65     10.51 o 
   6   2   5     2323.44     2676.81     20.59 o 
   8   2   5    11375.98    11001.15     74.82 o 
  10   2   5     2737.31     2810.79     29.72 o 
  12   2   5     1377.00     1392.57     23.77 o 
  14   2   5      383.76      394.16     16.31 o 
  16   2   5     1268.37     1232.74     33.51 o 
  18   2   5       52.78       43.39     15.25 o 
  20   2   5      932.54      968.46     37.68 o 
 -21   3   5      279.42      370.97     28.84 o 
 -19   3   5        2.62       12.00     13.02 o 
 -17   3   5      471.96      455.73     18.58 o 
 -15   3   5        5.05       17.28     10.22 o 
 -13   3   5        1.09       -1.50      7.65 o 
 -11   3   5     1018.76     1074.45     27.67 o 
  -9   3   5      636.70      666.36     15.86 o 
  -7   3   5    12058.20    13005.13    101.78 o 
  -5   3   5      154.96      168.09      7.25 o 
  -3   3   5     7773.77     8104.90     56.25 o 
  -1   3   5     3435.08     3902.66     31.53 o 
   1   3   5    34046.50    37129.20    226.81 o 
   3   3   5     5397.76     5650.34     39.59 o 
   5   3   5      890.51     1035.67     14.72 o 
   7   3   5      381.37      389.17      8.73 o 
   9   3   5      771.52      735.33     15.73 o 
  11   3   5      589.93      585.32     17.64 o 
  13   3   5       81.19       85.38     13.65 o 
  15   3   5       92.93       76.45     10.09 o 
  17   3   5       17.91       30.40     17.11 o 
  19   3   5       78.23       98.64     26.71 o 
 -22   4   5      368.21      393.68     71.94 o 
 -20   4   5      987.02      985.91     35.81 o 
 -18   4   5      458.31      545.90     24.29 o 
 -16   4   5     3932.84     3795.63     67.34 o 
 -14   4   5      350.48      445.63     15.82 o 
 -12   4   5     7920.46     7833.58     99.49 o 
 -10   4   5     1901.04     1882.85     25.42 o 
  -8   4   5    10146.08     9619.08     70.03 o 
  -6   4   5    10108.29     9973.25     71.30 o 
  -4   4   5    54076.66    54123.91    323.61 o 
  -2   4   5     8350.69     8449.19     60.58 o 
   0   4   5    15088.49    14218.77     97.01 o 
   2   4   5      158.31      202.76      6.45 o 
   4   4   5    26021.48    26013.83    172.17 o 
   6   4   5     3451.86     3518.75     29.88 o 
   8   4   5     9315.09     9358.87     80.41 o 
  10   4   5      395.72      390.96     14.06 o 
  12   4   5     6587.19     6293.44     77.01 o 
  14   4   5     1402.47     1353.82     51.21 o 
  16   4   5     3011.85     3069.42     53.67 o 
  18   4   5      199.37      213.80     26.51 o 
  20   4   5     1053.55     1015.06     76.49 o 
 -21   5   5      890.61      856.84     65.47 o 
 -19   5   5      209.45      190.45     25.23 o 
 -17   5   5     3936.12     3823.93     66.36 o 
 -15   5   5     1170.14     1046.00     29.35 o 
 -13   5   5     4333.96     4479.12     60.62 o 
 -11   5   5       53.64       31.25      8.85 o 
  -9   5   5     6677.69     6727.82     65.43 o 
  -7   5   5      192.23      137.89      7.94 o 
  -5   5   5    36292.63    36826.73    270.81 o 
  -3   5   5      122.36      194.04      7.84 o 
  -1   5   5     4237.86     3863.57     31.08 o 
   1   5   5     1952.27     2145.08     21.44 o 
   3   5   5     6398.57     5943.21     53.44 o 
   5   5   5     1621.95     1637.34     18.71 o 
   7   5   5     6007.37     5871.86     50.89 o 
   9   5   5     2305.62     2393.94     33.64 o 
  11   5   5    15144.00    14715.21    139.20 o 
  13   5   5      362.59      318.63     18.80 o 
  15   5   5     6969.95     6485.61     94.48 o 
  17   5   5        3.49       14.00     18.07 o 
  19   5   5      404.74      414.01     45.35 o 
 -20   6   5        2.19       -7.25     20.98 o 
 -18   6   5        7.10       63.28     18.11 o 
 -16   6   5      556.34      469.05     40.83 o 
 -14   6   5      172.00      168.18     15.55 o 
 -12   6   5       17.18       12.67      9.74 o 
 -10   6   5     1491.85     1421.40     25.44 o 
  -8   6   5       72.71       51.46      7.62 o 
  -6   6   5       52.16      107.45      8.68 o 
  -4   6   5       82.13      100.38      7.60 o 
  -2   6   5      142.29      169.37      8.11 o 
   0   6   5      127.04      135.27      7.84 o 
   2   6   5     4245.64     4509.31     38.25 o 
   4   6   5      247.53      206.45      8.10 o 
   6   6   5      398.34      502.69     13.96 o 
   8   6   5     2252.74     2320.27     34.12 o 
  10   6   5       73.46       74.54     12.03 o 
  12   6   5      285.76      291.46     17.07 o 
  14   6   5       42.71       70.06     17.49 o 
  16   6   5      223.96      248.73     24.08 o 
  18   6   5        7.98      -27.53     27.53 o 
 -19   7   5      281.17      245.48     28.30 o 
 -17   7   5     2865.61     2873.60    105.89 o 
 -15   7   5      436.96      360.42     20.42 o 
 -13   7   5     5725.16     5623.70     68.91 o 
 -11   7   5       57.45       41.19     10.54 o 
  -9   7   5     5518.83     5328.44     61.13 o 
  -7   7   5     1559.94     1524.57     25.90 o 
  -5   7   5    15804.05    15306.01    127.38 o 
  -3   7   5     2417.48     2565.71     35.07 o 
  -1   7   5    13522.72    13233.46    113.64 o 
   1   7   5      447.11      449.94     11.67 o 
   3   7   5    13824.18    13556.84     89.91 o 
   5   7   5     3370.57     3149.45     36.64 o 
   7   7   5     4653.10     4669.46     46.41 o 
   9   7   5      648.31      595.08     18.63 o 
  11   7   5      797.31      843.38     24.17 o 
  13   7   5      242.57      217.05     19.30 o 
  15   7   5     2488.38     2405.17     68.19 o 
  17   7   5        7.96       32.23     26.79 o 
 -18   8   5       41.22       44.83     22.85 o 
 -16   8   5      884.10      921.91     31.83 o 
 -14   8   5      937.40      889.91     33.50 o 
 -12   8   5     1579.50     1582.79     32.12 o 
 -10   8   5      771.00      790.53     30.66 o 
  -8   8   5     7642.26     7162.02     83.15 o 
  -6   8   5     1004.14      995.27     24.33 o 
  -4   8   5     1019.04      952.70     23.33 o 
  -2   8   5     2872.96     2810.77     35.03 o 
   0   8   5     3980.46     3906.54     44.91 o 
   2   8   5     1369.73     1400.14     21.41 o 
   4   8   5     7244.47     7131.93     55.47 o 
   6   8   5     1334.05     1274.61     20.91 o 
   8   8   5     2711.25     2692.20     48.16 o 
  10   8   5      971.60      954.96     24.25 o 
  12   8   5     1403.27     1470.17     36.42 o 
  14   8   5       38.74       34.29     21.26 o 
  16   8   5      618.95      646.07     41.57 o 
 -15   9   5       50.04       61.57     20.75 o 
 -13   9   5        1.11        3.53     16.84 o 
 -11   9   5       93.65      103.20     18.07 o 
  -9   9   5      376.64      410.92     21.99 o 
  -7   9   5      246.98      270.07     17.18 o 
  -5   9   5     1706.45     1624.98     35.28 o 
  -3   9   5      489.56      547.14     18.86 o 
  -1   9   5     4295.24     3934.87     53.95 o 
   1   9   5       22.13       31.62      9.91 o 
   3   9   5     1369.60     1317.96     29.83 o 
   5   9   5       94.57       99.35     12.18 o 
   7   9   5       69.45       67.48     10.37 o 
   9   9   5        1.18       27.27     11.88 o 
  11   9   5       36.47       20.10     15.27 o 
  13   9   5        5.19       -9.17     17.53 o 
  15   9   5       17.52       35.50     38.19 o 
 -14  10   5       19.19       63.44     28.69 o 
 -12  10   5     1085.09     1063.46     44.93 o 
 -10  10   5     1061.33     1102.99     33.40 o 
  -8  10   5     2731.98     2762.71     57.35 o 
  -6  10   5      855.45      915.51     34.56 o 
  -4  10   5     3080.33     3079.84     50.67 o 
  -2  10   5     2397.22     2484.46     38.66 o 
   0  10   5     3855.94     3836.13     59.24 o 
   2  10   5      311.41      339.27     17.30 o 
   4  10   5     2706.58     2650.70     39.52 o 
   6  10   5      248.95      250.26     29.57 o 
   8  10   5      817.63      916.64     39.19 o 
  10  10   5      280.13      301.13     31.36 o 
  12  10   5     1671.71     1812.99     66.60 o 
 -11  11   5       29.09       53.69     30.12 o 
  -9  11   5      583.33      602.13     34.65 o 
  -7  11   5      104.48      105.76     19.08 o 
  -5  11   5       43.79       50.05     17.78 o 
  -3  11   5      671.14      664.61     27.37 o 
  -1  11   5      188.00      232.38     17.81 o 
   1  11   5     1418.75     1403.05     33.11 o 
   3  11   5     1204.02     1201.87     36.67 o 
   5  11   5      197.41      146.45     19.87 o 
   7  11   5     1715.49     1747.85     75.18 o 
   9  11   5        4.43       29.75     46.63 o 
  -8  12   5      125.77      163.93     30.11 o 
  -6  12   5       20.26       22.21     23.87 o 
  -4  12   5      272.01      269.11     27.61 o 
  -2  12   5       21.94       20.37     19.45 o 
   0  12   5      208.16      218.64     22.93 o 
   2  12   5       38.89       48.23     20.83 o 
   4  12   5      196.87      194.87     52.85 o 
   6  12   5       12.74        3.11     44.41 o 
 -22   0   6      888.49      786.02     50.04 o 
 -20   0   6      372.90      368.52     61.16 o 
 -18   0   6     5092.00     5238.78    100.14 o 
 -16   0   6        3.17        9.65     15.56 o 
 -14   0   6     8166.89     8149.37    140.29 o 
 -12   0   6      227.68      240.25     15.00 o 
 -10   0   6    25226.77    25936.24    257.84 o 
  -8   0   6    16639.06    15990.70    161.96 o 
  -6   0   6      781.30     1313.21     28.47 o 
  -4   0   6     9340.42    10056.54    116.46 o 
  -2   0   6     7001.92     8077.69     84.03 o 
   0   0   6     6301.91     7473.31     87.22 o 
   2   0   6      306.30      419.70     19.29 o 
   4   0   6     9906.33     9146.83    122.85 o 
   6   0   6      865.78      679.69     16.54 o 
   8   0   6     6288.62     6701.72     77.99 o 
  10   0   6     7109.48     6924.00     93.25 o 
  12   0   6      902.56      949.50     29.59 o 
  14   0   6     5369.81     5313.38     82.59 o 
  16   0   6      134.85      149.27     21.86 o 
  18   0   6     3785.30     3995.64     84.25 o 
  20   0   6      131.69      123.03     33.42 o 
 -23   1   6       39.14       27.01     25.40 o 
 -21   1   6      400.08      384.71     25.04 o 
 -19   1   6     1491.75     1576.69     41.79 o 
 -17   1   6      180.65      155.40     15.73 o 
 -15   1   6       64.50       59.01     10.87 o 
 -13   1   6      596.55      612.39     20.59 o 
 -11   1   6      633.56      687.92     14.41 o 
  -9   1   6     5462.43     6171.20     53.25 o 
  -7   1   6      915.30      800.49     13.27 o 
  -5   1   6      828.49      775.50     13.02 o 
  -3   1   6     8933.05     9420.11     83.06 o 
  -1   1   6     3800.52     3599.87     32.06 o 
   1   1   6    13274.83    13157.93     87.94 o 
   3   1   6     1208.92     1710.59     21.72 o 
   5   1   6     3018.60     3452.54     27.18 o 
   7   1   6      287.01      436.26      9.37 o 
   9   1   6     2999.51     2986.78     30.44 o 
  11   1   6       76.18       58.40      9.22 o 
  13   1   6     1848.59     1771.76     28.80 o 
  15   1   6      146.03      161.22     18.08 o 
  17   1   6       55.99       53.80     13.92 o 
  19   1   6      301.29      332.44     23.00 o 
  21   1   6      103.75      102.84     28.83 o 
 -22   2   6      168.76      183.45     24.27 o 
 -20   2   6       74.32       76.31     16.92 o 
 -18   2   6      666.13      579.49     21.47 o 
 -16   2   6       60.93       73.21     12.39 o 
 -14   2   6     4286.21     4204.76     51.05 o 
 -12   2   6      369.62      334.56     12.24 o 
 -10   2   6     8677.14     9128.95     75.34 o 
  -8   2   6       29.53       93.70      8.31 o 
  -6   2   6     3888.07     3293.77     36.91 o 
  -4   2   6     1275.95     1247.53     14.86 o 
  -2   2   6      507.15      346.55      6.26 o 
   0   2   6     7104.23     7454.66     54.99 o 
   2   2   6    16948.62    17357.14    111.60 o 
   4   2   6      273.98      211.00      5.74 o 
   6   2   6    15688.56    15868.46     96.08 o 
   8   2   6       57.32       45.01      6.75 o 
  10   2   6     2871.27     2732.91     31.05 o 
  12   2   6      466.50      424.48     13.44 o 
  14   2   6     1812.59     1782.16     45.39 o 
  16   2   6       33.82       49.64     12.76 o 
  18   2   6      428.78      395.39     21.91 o 
  20   2   6        0.26       17.69     27.02 o 
 -21   3   6      158.28      132.94     26.81 o 
 -19   3   6     1689.53     1678.90     34.48 o 
 -17   3   6      837.94      916.84     24.80 o 
 -15   3   6     5743.09     5763.02     73.74 o 
 -13   3   6     2998.24     2849.91     42.43 o 
 -11   3   6     6758.72     6656.09     63.16 o 
  -9   3   6     8079.65     7898.00     66.15 o 
  -7   3   6    10573.82    10344.90     78.71 o 
  -5   3   6     2167.05     1936.81     20.40 o 
  -3   3   6       80.27       73.41      4.73 o 
  -1   3   6     4690.72     4296.59     32.64 o 
   1   3   6    18788.97    18968.60    123.91 o 
   3   3   6     5851.97     5955.40     41.31 o 
   5   3   6    20442.29    20128.14    128.30 o 
   7   3   6    15605.33    16165.58    105.84 o 
   9   3   6     8436.17     8408.21     69.70 o 
  11   3   6      406.06      428.56     17.70 o 
  13   3   6     1644.79     1671.57     34.80 o 
  15   3   6      244.91      245.38     20.54 o 
  17   3   6      655.24      707.02     31.44 o 
  19   3   6      471.07      434.92     36.03 o 
 -22   4   6      397.79      433.64     70.16 o 
 -20   4   6        1.79       12.27     16.60 o 
 -18   4   6     1181.04     1199.83     33.15 o 
 -16   4   6     1856.22     1852.14     54.56 o 
 -14   4   6      958.80     1028.92     22.94 o 
 -12   4   6       38.36       37.54      8.61 o 
 -10   4   6     1984.23     2057.94     26.02 o 
  -8   4   6        2.07        7.91      4.89 o 
  -6   4   6      605.46      651.44     11.10 o 
  -4   4   6     1924.55     2166.16     24.10 o 
  -2   4   6    12768.60    13461.50     95.94 o 
   0   4   6     1684.19     2120.52     20.63 o 
   2   4   6     4015.34     3729.77     29.40 o 
   4   4   6       96.38      120.46      5.24 o 
   6   4   6     5248.45     5022.76     40.95 o 
   8   4   6      667.78      731.40     16.01 o 
  10   4   6     1602.78     1617.01     33.54 o 
  12   4   6      119.05      112.11     12.81 o 
  14   4   6       27.33       19.29     12.99 o 
  16   4   6       76.24      109.91     17.65 o 
  18   4   6       91.45      113.82     21.73 o 
  20   4   6       27.12       57.73     52.40 o 
 -21   5   6       12.41       23.63     24.83 o 
 -19   5   6      791.41      779.54     36.69 o 
 -17   5   6      467.63      401.81     24.47 o 
 -15   5   6     2337.88     2014.85     39.81 o 
 -13   5   6      163.23      216.90     15.45 o 
 -11   5   6     2852.93     2764.91     36.47 o 
  -9   5   6      366.25      395.53     13.12 o 
  -7   5   6    13065.48    12754.41    104.54 o 
  -5   5   6    14586.26    14776.50    119.37 o 
  -3   5   6    33017.34    34121.43    226.58 o 
  -1   5   6     3612.52     3689.04     34.93 o 
   1   5   6    10155.65    10653.93     72.79 o 
   3   5   6     5956.42     6028.63     50.04 o 
   5   5   6    12164.23    12132.35     83.42 o 
   7   5   6     2835.87     2816.43     35.59 o 
   9   5   6     1382.80     1394.28     25.23 o 
  11   5   6     2541.76     2535.57     48.01 o 
  13   5   6     1657.60     1764.81     42.10 o 
  15   5   6     1357.31     1362.79     40.44 o 
  17   5   6      599.75      570.57     33.38 o 
  19   5   6      181.53      183.59     38.08 o 
 -20   6   6       30.50       48.17     23.36 o 
 -18   6   6     3135.50     3111.13     56.59 o 
 -16   6   6      370.82      377.05     22.02 o 
 -14   6   6     6611.18     6359.56     86.01 o 
 -12   6   6     1918.14     1737.23     30.62 o 
 -10   6   6     4031.65     3886.10     50.93 o 
  -8   6   6      154.78      135.57      9.12 o 
  -6   6   6    31197.70    31057.81    226.32 o 
  -4   6   6     8311.83     8765.81     73.00 o 
  -2   6   6    16524.10    15609.48    183.84 o 
   0   6   6     1117.15     1193.22     16.78 o 
   2   6   6    15005.67    14771.62    102.74 o 
   4   6   6      594.17      554.43     11.18 o 
   6   6   6    20362.88    19769.49    126.99 o 
   8   6   6      459.39      463.05     15.84 o 
  10   6   6    17272.04    17255.31    160.05 o 
  12   6   6     1199.60     1175.80     31.27 o 
  14   6   6     5070.96     4902.67     78.50 o 
  16   6   6      521.79      492.07     29.05 o 
  18   6   6      715.25      734.58     44.75 o 
 -19   7   6      140.81      113.97     24.07 o 
 -17   7   6      175.19      187.03     21.92 o 
 -15   7   6      582.44      596.24     23.55 o 
 -13   7   6       33.45       49.74     12.62 o 
 -11   7   6     1638.83     1701.81     32.87 o 
  -9   7   6      152.37      120.56      9.52 o 
  -7   7   6      276.37      277.15     14.15 o 
  -5   7   6      246.36      250.64     17.46 o 
  -3   7   6     1162.76     1159.04     21.10 o 
  -1   7   6     4046.24     3911.00     39.38 o 
   1   7   6     2112.24     2151.50     22.69 o 
   3   7   6     2411.71     2358.71     24.33 o 
   5   7   6     3456.95     3492.82     34.54 o 
   7   7   6      261.98      255.71     15.37 o 
   9   7   6     2877.49     2920.56     42.98 o 
  11   7   6        7.16       -7.73     13.04 o 
  13   7   6       58.95       61.21     17.28 o 
  15   7   6      289.18      284.08     27.56 o 
  17   7   6      101.60      127.02     46.89 o 
 -18   8   6     1486.85     1577.30     67.78 o 
 -16   8   6      204.86      235.51     20.88 o 
 -14   8   6     2029.41     2026.98     38.80 o 
 -12   8   6      177.04      183.92     14.62 o 
 -10   8   6     2561.46     2442.62     48.09 o 
  -8   8   6      734.97      712.27     25.09 o 
  -6   8   6      845.30      862.15     22.77 o 
  -4   8   6     1623.45     1579.95     29.60 o 
  -2   8   6     2286.47     2350.64     36.80 o 
   0   8   6      624.56      647.84     15.92 o 
   2   8   6      831.81      810.53     16.86 o 
   4   8   6     1414.33     1355.35     19.02 o 
   6   8   6     2150.82     2107.53     28.81 o 
   8   8   6     1408.69     1411.10     26.22 o 
  10   8   6      508.57      540.58     27.80 o 
  12   8   6      111.56      109.10     17.34 o 
  14   8   6     1014.51     1073.47     44.32 o 
  16   8   6       74.56       64.63     27.81 o 
 -15   9   6     1490.56     1564.85     48.00 o 
 -13   9   6      297.51      275.22     23.55 o 
 -11   9   6     1909.54     1963.48     44.66 o 
  -9   9   6     2472.99     2440.24     45.11 o 
  -7   9   6      837.46      900.51     25.64 o 
  -5   9   6     2694.00     2747.44     42.42 o 
  -3   9   6     7000.42     6710.90     69.82 o 
  -1   9   6     1743.33     1715.77     37.59 o 
   1   9   6     5161.54     4953.56     52.39 o 
   3   9   6     2495.54     2412.59     33.49 o 
   5   9   6     3205.02     3111.89     39.10 o 
   7   9   6      206.11      209.99     14.80 o 
   9   9   6      954.57      855.21     29.97 o 
  11   9   6     1878.27     1898.34     51.29 o 
  13   9   6      847.94      764.59     35.90 o 
 -14  10   6      354.77      438.55     42.29 o 
 -12  10   6      135.46      121.78     26.40 o 
 -10  10   6      195.36      235.75     21.14 o 
  -8  10   6      169.06      192.44     19.37 o 
  -6  10   6       49.87       32.97     15.54 o 
  -4  10   6       45.61       52.44     15.96 o 
  -2  10   6       42.75       47.87     13.77 o 
   0  10   6      171.26      161.19     14.57 o 
   2  10   6      289.16      292.95     16.66 o 
   4  10   6      232.21      223.83     16.29 o 
   6  10   6      367.74      429.18     33.80 o 
   8  10   6      249.94      235.54     51.40 o 
  10  10   6       22.73       24.65     17.26 o 
  12  10   6        3.72       -1.41     19.53 o 
 -11  11   6     1127.28     1173.35     68.17 o 
  -9  11   6      332.61      365.24     29.87 o 
  -7  11   6      520.29      573.54     32.75 o 
  -5  11   6      353.66      327.44     22.99 o 
  -3  11   6       30.60       10.76     15.67 o 
  -1  11   6      271.77      262.64     19.07 o 
   1  11   6      535.47      580.87     25.56 o 
   3  11   6       96.17       70.40     18.17 o 
   5  11   6      282.94      278.44     60.62 o 
   7  11   6       56.67       92.37     51.29 o 
   9  11   6     1333.92     1455.69    107.02 o 
  -8  12   6      327.34      355.00     39.85 o 
  -6  12   6      464.43      509.11     40.18 o 
  -4  12   6      285.70      312.82     33.17 o 
  -2  12   6      665.56      682.90     39.80 o 
   0  12   6        1.28       -3.15     19.96 o 
   2  12   6     1589.72     1646.18     54.68 o 
   4  12   6       45.14       37.52     54.40 o 
   6  12   6      557.84      537.78     77.49 o 
 -23   1   7      307.64      287.81     78.82 o 
 -21   1   7      749.87      779.40     36.39 o 
 -19   1   7     1132.99     1119.63     39.60 o 
 -17   1   7      608.85      573.79     22.26 o 
 -15   1   7      127.93      136.15     12.43 o 
 -13   1   7     9211.24     8791.13     86.70 o 
 -11   1   7     1327.69     1357.08     21.67 o 
  -9   1   7     9269.41     8717.37     71.66 o 
  -7   1   7     1153.19     1489.67     19.09 o 
  -5   1   7      218.09      144.06      5.16 o 
  -3   1   7     1841.21     1520.03     18.50 o 
  -1   1   7    33654.10    33751.25    257.42 o 
   1   1   7    65683.35    64759.93    417.15 o 
   3   1   7     1378.02     1401.51     19.53 o 
   5   1   7       58.22       36.48      3.38 o 
   7   1   7     2563.43     2304.75     22.13 o 
   9   1   7     1934.83     1869.83     22.89 o 
  11   1   7      601.55      602.14     20.44 o 
  13   1   7     2464.21     2504.29     35.22 o 
  15   1   7       66.01       46.73     11.82 o 
  17   1   7      578.29      617.40     34.40 o 
  19   1   7      843.03      958.62     32.70 o 
 -22   2   7        5.34       26.00     19.79 o 
 -20   2   7     2715.83     2695.03     56.40 o 
 -18   2   7     2247.76     2270.83     39.58 o 
 -16   2   7     1188.21     1197.82     27.22 o 
 -14   2   7      377.26      473.94     16.97 o 
 -12   2   7     3801.96     3646.62     41.13 o 
 -10   2   7       68.83       88.30      6.89 o 
  -8   2   7    14095.68    14241.78    110.01 o 
  -6   2   7      735.24      871.93     13.29 o 
  -4   2   7    24772.78    24980.42    174.69 o 
  -2   2   7       25.69        6.72      3.13 o 
   0   2   7    15514.27    14167.99    101.93 o 
   2   2   7      960.95     1079.84     11.13 o 
   4   2   7     6534.23     6467.36     46.17 o 
   6   2   7      838.53      943.55     12.21 o 
   8   2   7    10138.89    10056.96     71.37 o 
  10   2   7       68.97      107.20      7.76 o 
  12   2   7     4825.99     4610.09     52.26 o 
  14   2   7      425.79      365.91     17.15 o 
  16   2   7      826.15      838.53     26.93 o 
  18   2   7      144.97      139.70     16.23 o 
  20   2   7      769.24      835.09     54.69 o 
 -21   3   7       67.87       77.97     22.37 o 
 -19   3   7      124.46      100.91     22.03 o 
 -17   3   7      224.94      256.17     17.81 o 
 -15   3   7       31.56       25.89     11.40 o 
 -13   3   7     4032.15     3997.22     48.79 o 
 -11   3   7      922.52      831.86     17.47 o 
  -9   3   7      647.85      508.14     11.80 o 
  -7   3   7      328.79      256.33      7.78 o 
  -5   3   7      660.67      646.63     13.11 o 
  -3   3   7        0.28       11.19      2.81 o 
  -1   3   7     4084.35     4521.58     44.64 o 
   1   3   7     4154.10     4557.92     34.56 o 
   3   3   7     1466.74     1596.61     15.83 o 
   5   3   7     6002.81     5741.94     45.70 o 
   7   3   7      694.05      731.15     12.50 o 
   9   3   7      693.74      695.65     16.95 o 
  11   3   7       55.00       26.44     10.16 o 
  13   3   7     1630.12     1577.86     36.44 o 
  15   3   7      126.16      162.56     24.87 o 
  17   3   7      156.44      176.34     21.98 o 
  19   3   7       13.36       43.87     25.85 o 
 -22   4   7       41.91      121.90     52.62 o 
 -20   4   7     1614.96     1721.15     48.94 o 
 -18   4   7      205.80      195.92     18.92 o 
 -16   4   7     7586.64     7414.72     86.74 o 
 -14   4   7      121.70      116.00     11.57 o 
 -12   4   7     5722.37     5845.07     63.00 o 
 -10   4   7      249.71      204.04      9.49 o 
  -8   4   7    11686.45    11741.68     89.85 o 
  -6   4   7        2.02        2.72      3.71 o 
  -4   4   7     8185.62     8062.73     63.81 o 
  -2   4   7     9478.81    10439.21     76.61 o 
   0   4   7    18814.96    18704.66    129.76 o 
   2   4   7       90.80      100.14      5.01 o 
   4   4   7    23720.63    23294.38    141.44 o 
   6   4   7     3134.78     3222.77     31.24 o 
   8   4   7     9071.65     8843.87     77.26 o 
  10   4   7     3729.17     3610.55     42.80 o 
  12   4   7     1985.40     2061.91     39.97 o 
  14   4   7       58.10       49.36     14.44 o 
  16   4   7     2991.95     2970.55     53.19 o 
  18   4   7      104.40       51.54     32.75 o 
 -21   5   7      382.41      379.40     39.18 o 
 -19   5   7     1079.33      981.13     55.43 o 
 -17   5   7     2589.78     2538.45     44.81 o 
 -15   5   7     3963.80     3793.50     48.36 o 
 -13   5   7     1531.66     1483.72     25.89 o 
 -11   5   7     3295.33     3190.34     35.55 o 
  -9   5   7     4251.80     4050.24     40.44 o 
  -7   5   7    18039.93    16872.42    130.34 o 
  -5   5   7    13987.63    14156.83    100.35 o 
  -3   5   7    24464.82    25126.24    163.15 o 
  -1   5   7     1178.20     1013.57     15.40 o 
   1   5   7     1579.74     1466.98     21.09 o 
   3   5   7     2762.04     2554.27     23.81 o 
   5   5   7     7675.66     7459.32     53.23 o 
   7   5   7     2705.99     2782.39     35.60 o 
   9   5   7     3215.23     3102.67     40.23 o 
  11   5   7     4078.14     3993.49     63.30 o 
  13   5   7     1422.74     1409.04     38.16 o 
  15   5   7     2542.17     2455.07     65.28 o 
  17   5   7      867.52      836.15     39.37 o 
  19   5   7      146.97      144.95     43.61 o 
 -20   6   7      134.13      148.21     25.43 o 
 -18   6   7      311.42      373.51     26.05 o 
 -16   6   7      274.10      282.29     20.37 o 
 -14   6   7       50.60       22.99     12.70 o 
 -12   6   7      746.95      765.48     20.80 o 
 -10   6   7      421.03      410.59     15.03 o 
  -8   6   7     1327.73     1343.72     28.65 o 
  -6   6   7     3420.61     3584.10     40.35 o 
  -4   6   7     7905.74     8015.75     81.30 o 
  -2   6   7     1089.65     1238.74     22.60 o 
   0   6   7     2111.03     2219.36     22.61 o 
   2   6   7       70.84      101.85      6.71 o 
   4   6   7       21.56       12.09      5.05 o 
   6   6   7      430.12      403.84     11.99 o 
   8   6   7      808.88      784.83     20.18 o 
  10   6   7      927.38      888.02     26.91 o 
  12   6   7      522.20      482.32     26.47 o 
  14   6   7      218.80      203.55     21.90 o 
  16   6   7      169.66      138.73     25.31 o 
  18   6   7       38.61       55.87     27.87 o 
 -19   7   7      375.89      484.87     36.47 o 
 -17   7   7      784.56      796.78     32.35 o 
 -15   7   7     2417.72     2452.30     43.45 o 
 -13   7   7     1529.82     1696.11     31.72 o 
 -11   7   7     2461.36     2540.12     36.81 o 
  -9   7   7     4487.33     4480.86     58.03 o 
  -7   7   7     5030.63     5024.79     57.26 o 
  -5   7   7    15205.09    14963.72    134.17 o 
  -3   7   7     3232.71     3168.22     46.14 o 
  -1   7   7     6435.68     6131.76     71.01 o 
   1   7   7     4106.45     4064.66     38.51 o 
   3   7   7     6833.88     6715.48     52.47 o 
   5   7   7    13037.44    12804.14     92.71 o 
   7   7   7     3979.74     3878.96     44.02 o 
   9   7   7     3782.87     3861.36     52.33 o 
  11   7   7     2336.87     2352.87     43.99 o 
  13   7   7     1265.70     1242.44     38.08 o 
  15   7   7     1900.37     1846.42     74.38 o 
  17   7   7      519.19      485.30     40.54 o 
 -18   8   7        3.65        0.03     21.58 o 
 -16   8   7     1780.20     1909.78     42.89 o 
 -14   8   7       80.89       68.63     14.70 o 
 -12   8   7     3092.96     3190.74     43.58 o 
 -10   8   7       25.56       27.94     14.27 o 
  -8   8   7      950.69      941.46     26.71 o 
  -6   8   7     3445.47     3247.19     44.95 o 
  -4   8   7     8046.22     8162.01     83.76 o 
  -2   8   7       16.28        8.12      8.49 o 
   0   8   7     8828.11     8812.97     77.62 o 
   2   8   7      566.19      613.05     16.54 o 
   4   8   7     9381.67     9224.87     67.04 o 
   6   8   7      745.61      633.86     19.16 o 
   8   8   7     1049.46     1030.93     24.75 o 
  10   8   7      425.58      447.90     20.39 o 
  12   8   7      991.77      986.32     38.27 o 
  14   8   7       26.55       28.34     27.04 o 
 -15   9   7       23.31       22.69     19.89 o 
 -13   9   7       16.39        3.77     17.00 o 
 -11   9   7       61.41       76.93     17.36 o 
  -9   9   7      868.71      930.25     38.71 o 
  -7   9   7      330.36      242.67     16.77 o 
  -5   9   7     2085.79     2040.68     36.26 o 
  -3   9   7     1018.63      965.58     23.78 o 
  -1   9   7      163.31      168.38     12.50 o 
   1   9   7      335.22      317.35     14.78 o 
   3   9   7        6.59       -3.34      9.14 o 
   5   9   7      319.08      336.92     14.76 o 
   7   9   7        9.77       -2.23     12.31 o 
   9   9   7      268.75      278.16     22.93 o 
  11   9   7      199.01      195.16     23.55 o 
  13   9   7       22.16       27.85     24.53 o 
 -14  10   7       45.08       79.75     30.12 o 
 -12  10   7     1242.17     1257.40     50.83 o 
 -10  10   7       79.94      110.39     20.46 o 
  -8  10   7     3502.46     3404.74     56.25 o 
  -6  10   7      142.74      151.75     18.11 o 
  -4  10   7     3339.08     3202.60     52.27 o 
  -2  10   7       97.38       59.73     14.39 o 
   0  10   7     4236.65     4213.60     55.32 o 
   2  10   7        4.57        6.31     13.45 o 
   4  10   7      792.80      829.48     42.19 o 
   6  10   7        0.03      -26.30     26.30 o 
   8  10   7     1908.30     2018.31     44.38 o 
  10  10   7        0.67        9.09     18.00 o 
  12  10   7     1231.25     1346.32     43.97 o 
 -11  11   7        9.75        7.67     28.74 o 
  -9  11   7      792.31      825.70     42.88 o 
  -7  11   7      113.69      159.64     27.91 o 
  -5  11   7      854.70      902.58     34.44 o 
  -3  11   7       62.80      101.30     20.29 o 
  -1  11   7      145.87      169.72     19.26 o 
   1  11   7      223.28      211.25     21.84 o 
   3  11   7      528.82      534.96     34.34 o 
   5  11   7      118.83      114.35     51.07 o 
   7  11   7      413.55      395.23     64.17 o 
   9  11   7      305.22      325.07     64.17 o 
  -6  12   7      104.48       63.12     27.69 o 
  -4  12   7        4.84       35.45     24.44 o 
  -2  12   7        2.49      -22.55     22.55 o 
   0  12   7       75.35       69.08     25.58 o 
   2  12   7        9.32       12.01     23.29 o 
   4  12   7       64.97      108.80     57.73 o 
 -22   0   8     1265.70     1325.64     62.20 o 
 -20   0   8      146.44      129.92     26.17 o 
 -18   0   8     3292.34     3499.96     93.30 o 
 -16   0   8      563.38      540.19     29.44 o 
 -14   0   8     5449.05     5415.65     81.79 o 
 -12   0   8      943.62      918.43     26.27 o 
 -10   0   8    18229.97    17805.59    192.53 o 
  -8   0   8      272.58      381.68     24.32 o 
  -6   0   8     6251.94     5120.20     65.25 o 
  -4   0   8    18052.34    18772.78    185.09 o 
  -2   0   8     6508.66     6501.24     69.42 o 
   0   0   8     4536.42     5800.83     70.63 o 
   2   0   8     8636.40     8994.33    106.16 o 
   4   0   8     2227.95     2281.11     35.63 o 
   6   0   8     2603.34     2033.90     31.62 o 
   8   0   8       11.79        5.80      7.51 o 
  10   0   8    10052.68     9730.57    124.11 o 
  12   0   8       89.70      136.53     15.60 o 
  14   0   8     1604.64     1590.05     40.88 o 
  16   0   8      673.47      649.96     29.22 o 
  18   0   8     2191.39     2122.41     73.41 o 
  20   0   8      135.63      163.20     39.97 o 
 -23   1   8       52.35       88.30     37.43 o 
 -21   1   8      960.66      911.26     50.29 o 
 -19   1   8      341.72      312.93     20.84 o 
 -17   1   8      106.48      140.54     14.36 o 
 -15   1   8      194.92      150.84     12.60 o 
 -13   1   8        7.92        5.69      8.61 o 
 -11   1   8     2017.23     1978.75     24.95 o 
  -9   1   8     4110.69     4348.15     40.94 o 
  -7   1   8     2264.01     2504.34     25.73 o 
  -5   1   8     4613.57     4783.84     44.18 o 
  -3   1   8     1712.23     1801.96     16.72 o 
  -1   1   8     1486.37     1253.35     14.42 o 
   1   1   8     4372.34     4269.17     30.68 o 
   3   1   8     2554.45     3333.91     33.47 o 
   5   1   8     1671.30     2129.37     20.58 o 
   7   1   8    10108.81    10562.13     77.40 o 
   9   1   8      291.33      275.49     12.31 o 
  11   1   8     5168.67     4911.36     52.40 o 
  13   1   8      528.38      484.33     18.01 o 
  15   1   8      381.78      417.00     17.15 o 
  17   1   8       16.14       -1.50     13.17 o 
  19   1   8       69.79       53.19     17.33 o 
 -22   2   8      213.00      178.58     24.76 o 
 -20   2   8        6.13        2.02     15.05 o 
 -18   2   8     2412.51     2370.86     59.35 o 
 -16   2   8       16.36       23.26     11.21 o 
 -14   2   8     8016.82     7845.69     80.79 o 
 -12   2   8      299.17      323.16     12.29 o 
 -10   2   8     2992.05     2956.70     29.95 o 
  -8   2   8      470.87      433.59      9.89 o 
  -6   2   8      926.12      758.61     13.74 o 
  -4   2   8       64.29       35.51      3.97 o 
  -2   2   8    11746.63    12295.69     93.40 o 
   0   2   8     2308.65     2400.93     19.54 o 
   2   2   8    16557.88    16274.17    102.70 o 
   4   2   8       17.74        4.84      2.58 o 
   6   2   8      572.39      579.20      9.58 o 
   8   2   8      835.64      769.36     13.85 o 
  10   2   8      541.03      511.86     14.70 o 
  12   2   8      557.00      540.62     17.02 o 
  14   2   8     1543.32     1559.27     31.69 o 
  16   2   8      282.76      292.76     18.06 o 
  18   2   8      658.94      661.18     25.35 o 
  20   2   8        1.44       -9.10     17.19 o 
 -21   3   8      884.02      840.40     36.63 o 
 -19   3   8     2620.10     2636.39     47.69 o 
 -17   3   8     1563.71     1543.38     34.91 o 
 -15   3   8     3180.61     3038.64     46.54 o 
 -13   3   8     4749.55     4663.42     54.61 o 
 -11   3   8     1769.96     1750.34     27.39 o 
  -9   3   8     2295.58     1823.96     26.31 o 
  -7   3   8     5808.58     5470.88     72.06 o 
  -5   3   8    12252.61    11236.22     84.03 o 
  -3   3   8    13566.56    13250.90     87.32 o 
  -1   3   8    43948.45    44346.20    310.52 o 
   1   3   8    21811.93    22237.37    142.67 o 
   3   3   8    46068.72    47260.66    275.58 o 
   5   3   8    14549.36    14793.67     98.87 o 
   7   3   8    19939.36    19598.74    131.88 o 
   9   3   8     1392.61     1426.22     35.86 o 
  11   3   8     2547.15     2564.12     41.67 o 
  13   3   8      376.22      415.08     19.52 o 
  15   3   8     1996.90     1963.85     45.59 o 
  17   3   8      149.15      163.74     22.01 o 
  19   3   8     1711.43     1809.74     55.79 o 
 -20   4   8        6.19       22.72     17.86 o 
 -18   4   8      529.00      628.56     25.42 o 
 -16   4   8        4.68       18.22     12.35 o 
 -14   4   8      101.31       96.87     11.50 o 
 -12   4   8     3381.34     3395.74     40.52 o 
 -10   4   8     1220.60     1129.91     19.18 o 
  -8   4   8     1340.05     1335.41     18.95 o 
  -6   4   8     2413.82     2408.11     26.34 o 
  -4   4   8       47.71       38.80      5.54 o 
  -2   4   8     2191.27     2149.40     22.80 o 
   0   4   8      968.07     1033.90     12.98 o 
   2   4   8     6540.94     6731.24     45.90 o 
   4   4   8     1640.71     1606.95     18.64 o 
   6   4   8     2885.93     2567.18     28.49 o 
   8   4   8     2289.45     2058.97     27.49 o 
  10   4   8     1038.10     1012.72     26.39 o 
  12   4   8       85.23       82.53     13.85 o 
  14   4   8       83.01       72.03     14.94 o 
  16   4   8      548.76      541.11     28.75 o 
  18   4   8      545.87      635.59     49.29 o 
 -21   5   8      132.26      172.12     29.44 o 
 -19   5   8        6.18      -12.38     12.38 o 
 -17   5   8     1723.61     1749.38     45.38 o 
 -15   5   8      304.58      347.90     16.93 o 
 -13   5   8     1418.47     1438.50     24.87 o 
 -11   5   8      922.33     1005.15     18.96 o 
  -9   5   8       51.60       44.18      6.46 o 
  -7   5   8     6807.19     7130.70     61.69 o 
  -5   5   8     1400.63     1365.96     19.08 o 
  -3   5   8     1413.68     1451.54     18.35 o 
  -1   5   8      660.65      688.43     12.03 o 
   1   5   8       84.89       58.51      5.85 o 
   3   5   8     5809.36     5925.86     46.04 o 
   5   5   8     7612.47     7770.89     57.51 o 
   7   5   8     2995.58     2973.64     35.38 o 
   9   5   8      946.11      960.73     28.77 o 
  11   5   8      151.68      198.80     29.94 o 
  13   5   8      125.98      158.07     20.69 o 
  15   5   8      227.73      249.89     23.50 o 
  17   5   8      143.24      139.28     46.93 o 
 -20   6   8        5.56        0.86     21.48 o 
 -18   6   8     1695.45     1540.20     47.38 o 
 -16   6   8       25.60       25.38     15.95 o 
 -14   6   8     2581.06     2623.43     45.75 o 
 -12   6   8      131.23      110.24     12.64 o 
 -10   6   8     5609.64     5673.59     75.52 o 
  -8   6   8     1002.19     1041.59     22.09 o 
  -6   6   8    19358.00    19236.79    164.17 o 
  -4   6   8      994.55     1025.91     16.01 o 
  -2   6   8    20774.91    20491.94    159.32 o 
   0   6   8        2.46        5.92      5.13 o 
   2   6   8    10183.43     9907.84     72.88 o 
   4   6   8      344.89      347.25      9.29 o 
   6   6   8    13803.33    13528.79    107.64 o 
   8   6   8        2.24       -5.38      9.14 o 
  10   6   8     2457.01     2460.23     43.38 o 
  12   6   8     1049.75     1061.24     33.80 o 
  14   6   8     3676.27     3533.43     83.39 o 
  16   6   8      180.87      223.02     31.22 o 
 -19   7   8        6.01       -5.93     22.84 o 
 -17   7   8      254.33      250.90     23.82 o 
 -15   7   8      594.77      600.52     23.81 o 
 -13   7   8       14.62       10.91     11.30 o 
 -11   7   8     1632.66     1652.71     29.11 o 
  -9   7   8      971.27      979.02     25.81 o 
  -7   7   8      125.78      171.18     14.66 o 
  -5   7   8      714.47      643.52     20.65 o 
  -3   7   8      607.02      622.48     16.79 o 
  -1   7   8     3670.54     3553.97     34.79 o 
   1   7   8       14.98       16.45      6.22 o 
   3   7   8     2648.19     2548.65     31.26 o 
   5   7   8      483.79      527.05     16.55 o 
   7   7   8      618.51      611.78     20.42 o 
   9   7   8     1083.90     1071.34     31.35 o 
  11   7   8       40.29       29.99     17.38 o 
  13   7   8        1.56       21.02     20.18 o 
  15   7   8        6.20       -2.31     27.50 o 
 -18   8   8      367.01      426.13     41.39 o 
 -16   8   8      100.19       89.57     17.78 o 
 -14   8   8     1660.44     1607.06     42.79 o 
 -12   8   8      604.43      551.61     21.91 o 
 -10   8   8     3177.57     3137.58     54.33 o 
  -8   8   8      520.75      431.81     20.27 o 
  -6   8   8     6348.41     6265.87     74.02 o 
  -4   8   8      880.45      872.82     26.57 o 
  -2   8   8      887.86      797.17     21.43 o 
   0   8   8      496.64      500.11     15.50 o 
   2   8   8     3857.64     3772.80     36.52 o 
   4   8   8     1090.65     1081.16     22.54 o 
   6   8   8     3592.76     3519.10     48.25 o 
   8   8   8      838.06      815.46     29.44 o 
  10   8   8     2842.80     2818.24     49.60 o 
  12   8   8       38.31       52.48     20.93 o 
  14   8   8      737.43      747.11     41.78 o 
 -15   9   8      606.91      609.98     38.72 o 
 -13   9   8      718.83      839.10     44.74 o 
 -11   9   8      967.34      995.29     33.23 o 
  -9   9   8     1701.52     1753.69     45.78 o 
  -7   9   8       27.76        4.69     13.24 o 
  -5   9   8     2406.08     2329.38     39.18 o 
  -3   9   8     3039.08     2966.81     41.24 o 
  -1   9   8     2882.51     2678.35     38.01 o 
   1   9   8     3237.89     3192.60     41.71 o 
   3   9   8     4061.33     3953.96     48.28 o 
   5   9   8      934.26      917.14     29.77 o 
   7   9   8      719.56      712.50     27.27 o 
   9   9   8     1136.80     1182.29     35.81 o 
  11   9   8     1684.23     1706.47     48.44 o 
  13   9   8      411.15      371.69     33.75 o 
 -14  10   8      318.66      336.01     39.93 o 
 -12  10   8      175.55      189.74     32.19 o 
 -10  10   8      285.59      298.22     26.99 o 
  -8  10   8        0.16        4.86     17.12 o 
  -6  10   8     2312.81     2253.75     48.61 o 
  -4  10   8     1057.11      960.34     32.39 o 
  -2  10   8      419.80      425.80     33.94 o 
   0  10   8        3.16        4.18     12.97 o 
   2  10   8      484.58      473.79     40.25 o 
   4  10   8       23.23       11.67     21.30 o 
   6  10   8       22.93        9.31     28.79 o 
   8  10   8       49.61       31.77     16.30 o 
  10  10   8      229.67      227.50     23.89 o 
 -11  11   8      258.35      283.73     37.94 o 
  -9  11   8     1287.89     1230.02     49.33 o 
  -7  11   8      129.59      173.60     28.47 o 
  -5  11   8      291.73      320.59     25.32 o 
  -3  11   8      450.18      436.36     27.41 o 
  -1  11   8     1133.09     1129.83     36.85 o 
   1  11   8      847.54      832.38     35.64 o 
   3  11   8      547.56      550.37     48.84 o 
   5  11   8       47.63       59.28     48.40 o 
   7  11   8      463.25      347.71     63.28 o 
  -6  12   8      227.12      293.14     33.96 o 
  -4  12   8      158.44      123.62     28.43 o 
  -2  12   8     1326.47     1453.28     53.32 o 
   0  12   8        5.39        0.62     23.51 o 
   2  12   8      715.77      759.05     58.49 o 
   4  12   8       35.78      106.36     56.62 o 
 -21   1   9      315.30      291.19     24.16 o 
 -19   1   9     2305.52     2359.07     45.88 o 
 -17   1   9       64.23       74.18     13.20 o 
 -15   1   9      794.39      831.31     25.17 o 
 -13   1   9     2163.05     2083.94     32.40 o 
 -11   1   9    11269.31    10911.73     89.78 o 
  -9   1   9       36.56       52.20      5.91 o 
  -7   1   9    12216.30    11813.04     99.22 o 
  -5   1   9     2342.80     2225.57     25.14 o 
  -3   1   9    19301.17    19136.27    127.99 o 
  -1   1   9    29218.41    28577.79    206.31 o 
   1   1   9    22502.83    21510.04    142.42 o 
   3   1   9     7139.53     7353.59     56.24 o 
   5   1   9      293.18      249.15      7.72 o 
   7   1   9     1532.40     1468.72     19.25 o 
   9   1   9     8815.24     8766.88     75.51 o 
  11   1   9      604.42      590.54     16.65 o 
  13   1   9     3646.30     3631.01     44.86 o 
  15   1   9       43.02       41.65     11.71 o 
  17   1   9     1150.21     1173.21     31.54 o 
  19   1   9       81.66       70.65     19.76 o 
 -22   2   9      100.28       62.69     21.60 o 
 -20   2   9     2205.25     2167.60     44.75 o 
 -18   2   9        6.99       21.23     12.81 o 
 -16   2   9     4053.63     3941.07     51.91 o 
 -14   2   9      268.38      211.21     13.75 o 
 -12   2   9     3913.62     3677.34     41.91 o 
 -10   2   9     8470.53     8934.69     70.68 o 
  -8   2   9    13190.99    12636.67    105.07 o 
  -6   2   9    20363.12    21310.85    151.59 o 
  -4   2   9     3813.99     3545.15     30.88 o 
  -2   2   9    43793.43    45136.51    307.60 o 
   0   2   9    30556.18    30094.33    208.59 o 
   2   2   9     1603.97     1465.33     13.54 o 
   4   2   9      611.27      410.79      7.88 o 
   6   2   9     6535.61     6761.93     44.30 o 
   8   2   9     1202.19     1167.26     16.61 o 
  10   2   9     1290.94     1246.29     19.44 o 
  12   2   9     1851.02     1939.57     39.76 o 
  14   2   9      707.29      745.50     23.08 o 
  16   2   9     1181.26     1244.41     37.09 o 
  18   2   9      338.84      325.97     19.83 o 
 -21   3   9      141.24      181.89     23.22 o 
 -19   3   9      547.54      462.64     22.99 o 
 -17   3   9      424.74      366.24     19.52 o 
 -15   3   9      537.39      431.51     18.83 o 
 -13   3   9     6042.45     5730.00     72.06 o 
 -11   3   9      986.67      921.63     20.29 o 
  -9   3   9       34.83       57.17      6.67 o 
  -7   3   9      617.43      607.29     12.17 o 
  -5   3   9     2761.49     2978.32     28.36 o 
  -3   3   9     3761.42     4130.49     32.76 o 
  -1   3   9    35082.88    40497.21    248.73 o 
   1   3   9      485.25      483.35      8.01 o 
   3   3   9     2815.98     3004.48     23.83 o 
   5   3   9     3362.51     3640.97     31.65 o 
   7   3   9     3170.53     3256.23     30.06 o 
   9   3   9       66.45       76.10     10.48 o 
  11   3   9        3.40        2.44      8.79 o 
  13   3   9     1226.82     1223.64     34.36 o 
  15   3   9      343.14      318.61     36.22 o 
  17   3   9      185.70      151.60     21.91 o 
  19   3   9      116.32      102.66     29.91 o 
 -20   4   9     1969.47     2092.25     90.86 o 
 -18   4   9       50.83       43.62     14.43 o 
 -16   4   9     2453.34     2444.53     41.89 o 
 -14   4   9      864.08      854.97     22.31 o 
 -12   4   9     9212.95     9109.40    126.05 o 
 -10   4   9      198.40      227.12     10.89 o 
  -8   4   9    15485.72    15097.05    118.92 o 
  -6   4   9     6224.77     6705.07     54.99 o 
  -4   4   9    15133.83    15143.41    113.14 o 
  -2   4   9      141.88      165.07      6.88 o 
   0   4   9     1720.54     1399.62     15.25 o 
   2   4   9     3735.71     3679.60     27.17 o 
   4   4   9    25937.06    25841.81    202.33 o 
   6   4   9       73.09       95.50      7.79 o 
   8   4   9     8552.54     8268.07    111.25 o 
  10   4   9       11.79       15.52     11.09 o 
  12   4   9     4982.83     4748.92     64.85 o 
  14   4   9      451.32      470.42     31.95 o 
  16   4   9     1234.22     1260.30     44.54 o 
  18   4   9      432.93      465.80     49.97 o 
 -21   5   9        7.05       11.62     23.68 o 
 -19   5   9      462.52      536.00     23.14 o 
 -17   5   9      322.48      335.46     18.47 o 
 -15   5   9     1593.31     1600.94     33.76 o 
 -13   5   9      162.56      141.72     11.19 o 
 -11   5   9     3388.20     3304.31     37.51 o 
  -9   5   9      916.34      748.19     17.59 o 
  -7   5   9     9263.75     9149.50     72.78 o 
  -5   5   9      153.49      120.86      8.41 o 
  -3   5   9    15614.07    16057.06    114.52 o 
  -1   5   9      237.89      264.79      9.55 o 
   1   5   9     2687.82     2368.34     23.38 o 
   3   5   9     2585.00     2744.31     26.20 o 
   5   5   9     5769.19     5639.81     54.92 o 
   7   5   9     1225.66     1149.82     23.08 o 
   9   5   9     2364.87     2283.80     49.15 o 
  11   5   9        2.62        6.28     13.28 o 
  13   5   9     3436.40     3195.20     66.59 o 
  15   5   9       57.50       68.53     22.18 o 
  17   5   9     2294.00     2359.42     77.04 o 
 -20   6   9        0.53        7.25     24.05 o 
 -18   6   9        4.84       33.21     19.73 o 
 -16   6   9      736.28      635.45     25.90 o 
 -14   6   9        3.93       -4.60     12.56 o 
 -12   6   9      979.69      842.21     34.32 o 
 -10   6   9        7.47        9.84      8.56 o 
  -8   6   9     2712.39     2521.27     28.08 o 
  -6   6   9       43.68       50.01      7.17 o 
  -4   6   9      295.92      369.30     11.63 o 
  -2   6   9        9.20        6.81      6.49 o 
   0   6   9       49.85       63.02      6.48 o 
   2   6   9       21.68       28.92      6.08 o 
   4   6   9      133.55      132.17      8.43 o 
   6   6   9      150.49      154.45     11.51 o 
   8   6   9      154.49      147.10     13.29 o 
  10   6   9     1427.43     1457.38     42.63 o 
  12   6   9      137.38      188.31     22.65 o 
  14   6   9       67.52      105.74     25.33 o 
  16   6   9      454.92      539.32     40.01 o 
 -19   7   9      305.47      280.96     29.71 o 
 -17   7   9      158.81      170.66     21.85 o 
 -15   7   9     4663.74     4433.37     90.53 o 
 -13   7   9      107.93      123.02     19.98 o 
 -11   7   9     4785.80     4666.29     54.15 o 
  -9   7   9      139.57      151.59     14.41 o 
  -7   7   9    11534.08    10793.19    239.99 o 
  -5   7   9     4044.22     4041.49     46.41 o 
  -3   7   9     4092.61     4035.90     40.45 o 
  -1   7   9      211.56      190.61      9.19 o 
   1   7   9     6712.55     6596.58     53.24 o 
   3   7   9      481.38      466.79     13.00 o 
   5   7   9    10741.53    10399.68    103.46 o 
   7   7   9      220.14      197.28     16.04 o 
   9   7   9     3452.37     3506.47     54.29 o 
  11   7   9        5.53        5.22     17.17 o 
  13   7   9     1790.91     1945.77     53.63 o 
  15   7   9       66.94       95.12     28.50 o 
 -16   8   9     1348.88     1366.01     36.54 o 
 -14   8   9        1.67      -11.88     11.88 o 
 -12   8   9     1348.51     1392.89     34.33 o 
 -10   8   9       29.14       60.81     15.58 o 
  -8   8   9      549.76      516.91     21.55 o 
  -6   8   9      565.86      487.84     18.76 o 
  -4   8   9     2474.01     2330.98     39.84 o 
  -2   8   9        4.41        2.47      9.23 o 
   0   8   9     3586.22     3499.69     37.52 o 
   2   8   9      372.73      388.17     13.37 o 
   4   8   9     4243.78     4171.14     50.09 o 
   6   8   9      125.57      147.16     18.36 o 
   8   8   9     5480.49     5612.10     74.51 o 
  10   8   9        6.19       18.14     16.04 o 
  12   8   9      707.21      694.75     56.63 o 
  14   8   9        4.53       -3.73     25.23 o 
 -15   9   9      114.85      121.63     31.39 o 
 -13   9   9       83.68       46.02     26.42 o 
 -11   9   9      347.37      380.67     27.82 o 
  -9   9   9      471.89      435.05     27.75 o 
  -7   9   9      149.90      135.66     18.17 o 
  -5   9   9      801.12      801.07     26.52 o 
  -3   9   9       37.53       46.10     12.58 o 
  -1   9   9     2895.72     2903.36     42.58 o 
   1   9   9      243.64      252.15     16.19 o 
   3   9   9      381.02      455.66     19.85 o 
   5   9   9      982.25      923.36     27.46 o 
   7   9   9      227.51      204.19     19.09 o 
   9   9   9      507.62      540.12     26.96 o 
  11   9   9      184.36      234.17     28.03 o 
  13   9   9       24.67       21.75     25.63 o 
 -14  10   9       63.15       61.34     29.37 o 
 -12  10   9     1332.27     1365.97     60.35 o 
 -10  10   9      507.82      565.13     94.58 o 
  -8  10   9      821.58      853.55     35.45 o 
  -6  10   9     1966.43     1869.47     44.58 o 
  -4  10   9     2965.74     2887.44     88.65 o 
  -2  10   9     1944.38     1899.64     39.60 o 
   0  10   9     1119.43     1134.41     33.28 o 
   2  10   9      438.25      453.80     26.71 o 
   4  10   9      404.52      373.28     44.48 o 
   6  10   9      271.49      220.95     30.83 o 
   8  10   9      762.88      815.20     33.10 o 
  10  10   9     1564.00     1663.01     47.43 o 
 -11  11   9      671.43      707.92     49.75 o 
  -9  11   9      222.25      271.11     32.48 o 
  -7  11   9     1426.55     1480.59     53.84 o 
  -5  11   9      101.66      122.69     26.87 o 
  -3  11   9     1187.32     1265.51     39.46 o 
  -1  11   9      113.58      138.25     21.02 o 
   1  11   9      295.56      339.47     32.34 o 
   3  11   9       64.86       69.82     41.85 o 
   5  11   9      217.38      222.71     58.40 o 
   7  11   9       92.94       28.87     51.07 o 
  -6  12   9        7.62      -24.40     24.40 o 
  -4  12   9       39.08       27.37     25.98 o 
  -2  12   9       78.89       65.48     27.07 o 
   0  12   9      125.55      111.16     27.68 o 
   2  12   9        2.91      -20.72     31.70 o 
 -22   0  10      458.75      402.94     53.73 o 
 -20   0  10      950.89      990.63     44.91 o 
 -18   0  10      654.13      741.18     36.87 o 
 -16   0  10      394.42      389.38     41.83 o 
 -14   0  10     3753.58     3897.99     88.26 o 
 -12   0  10     7726.74     7885.88     92.62 o 
 -10   0  10    36108.27    36091.07    354.65 o 
  -8   0  10     7881.49     8420.80    121.16 o 
  -6   0  10    33762.96    33930.23    330.39 o 
  -4   0  10     1922.59     1825.68     26.95 o 
  -2   0  10    18870.93    18634.22    169.11 o 
   0   0  10    22000.42    22824.32    240.36 o 
   2   0  10     2627.70     2731.66     34.12 o 
   4   0  10     7020.15     7335.22    106.43 o 
   6   0  10     4297.21     4265.05     60.98 o 
   8   0  10     9552.94     9548.07    108.32 o 
  10   0  10    12001.42    11404.02    143.07 o 
  12   0  10     1554.31     1602.87     41.35 o 
  14   0  10      362.46      376.06     23.19 o 
  16   0  10      589.85      570.12     29.06 o 
  18   0  10      789.87      842.26     35.66 o 
 -21   1  10      935.51      908.94     34.48 o 
 -19   1  10      158.61      152.49     18.43 o 
 -17   1  10     1758.25     1695.94     33.33 o 
 -15   1  10       17.74       14.70     10.17 o 
 -13   1  10      736.01      736.69     18.44 o 
 -11   1  10      216.91      249.89     12.41 o 
  -9   1  10      807.64      742.75     14.45 o 
  -7   1  10        4.26       10.55      4.07 o 
  -5   1  10     3613.29     3609.20     36.02 o 
  -3   1  10    18269.09    20590.04    137.81 o 
  -1   1  10    29980.13    31860.00    242.89 o 
   1   1  10     2888.69     2686.79     24.30 o 
   3   1  10     4978.44     4674.07     38.70 o 
   5   1  10     3395.39     3403.07     34.47 o 
   7   1  10     4157.96     3934.35     35.41 o 
   9   1  10      246.72      224.75     10.60 o 
  11   1  10     2902.49     3044.80     38.65 o 
  13   1  10      921.83      906.03     22.25 o 
  15   1  10     1452.54     1356.80     28.21 o 
  17   1  10      188.80      204.01     18.46 o 
  19   1  10      483.53      493.28     37.13 o 
 -22   2  10      638.30      611.99     33.34 o 
 -20   2  10      244.07      213.75     18.83 o 
 -18   2  10     2473.25     2463.80     41.50 o 
 -16   2  10        3.83       22.07     11.15 o 
 -14   2  10     4904.27     4866.00     57.17 o 
 -12   2  10        8.30       16.83      7.96 o 
 -10   2  10      252.15      180.96      8.44 o 
  -8   2  10     3518.13     3389.89     36.73 o 
  -6   2  10     3863.19     3853.12     32.94 o 
  -4   2  10      271.71      203.75      8.12 o 
  -2   2  10    53341.38    57477.77    523.81 o 
   0   2  10       46.96       23.61      4.96 o 
   2   2  10     3846.11     3734.83     26.25 o 
   4   2  10       86.78       30.94      3.30 o 
   6   2  10       54.89       24.23      4.26 o 
   8   2  10       63.61       54.51      8.07 o 
  10   2  10      995.78      971.38     18.62 o 
  12   2  10      457.77      485.61     17.33 o 
  14   2  10     1261.78     1225.15     35.29 o 
  16   2  10       59.61       53.87     13.71 o 
  18   2  10      854.28      840.42     52.42 o 
 -21   3  10     1321.76     1306.04     47.37 o 
 -19   3  10      188.02      174.54     18.71 o 
 -17   3  10     3368.29     3671.83    109.11 o 
 -15   3  10       72.45       84.13     12.87 o 
 -13   3  10     6863.33     7149.64     75.54 o 
 -11   3  10      589.72      617.49     18.57 o 
  -9   3  10     7077.69     6883.32     63.72 o 
  -7   3  10     5097.15     5353.00     43.81 o 
  -5   3  10    12974.02    13136.60     97.72 o 
  -3   3  10     2325.42     2577.96     22.07 o 
  -1   3  10    13937.63    13410.35     94.54 o 
   1   3  10       35.26       43.15      3.95 o 
   3   3  10    11149.17    10990.14     70.18 o 
   5   3  10      200.02      326.14     15.01 o 
   7   3  10     9432.81     9673.02     77.85 o 
   9   3  10       64.86       56.49     10.36 o 
  11   3  10     3530.87     3540.79     51.96 o 
  13   3  10      510.81      480.43     23.93 o 
  15   3  10     2269.60     2250.04     78.29 o 
  17   3  10       99.00      102.66     24.45 o 
  19   3  10     1203.14     1097.71    165.86 o 
 -20   4  10       75.51       51.63     19.27 o 
 -18   4  10        3.78       -0.91     13.39 o 
 -16   4  10      382.57      474.11     20.54 o 
 -14   4  10      665.12      596.45     19.08 o 
 -12   4  10     3617.20     3416.52     41.28 o 
 -10   4  10      426.54      474.08     13.35 o 
  -8   4  10        6.13       22.33      6.06 o 
  -6   4  10      524.15      555.74     15.02 o 
  -4   4  10     1884.42     1691.83     21.82 o 
  -2   4  10     1094.21     1211.75     16.70 o 
   0   4  10     1250.07     1078.92     15.53 o 
   2   4  10     8714.02     8906.23     56.63 o 
   4   4  10     1798.16     1661.57     33.98 o 
   6   4  10      679.55      682.13     14.87 o 
   8   4  10     1132.73      984.13     24.73 o 
  10   4  10        9.86        2.60     10.71 o 
  12   4  10      559.61      508.30     24.49 o 
  14   4  10      275.53      236.73     21.40 o 
  16   4  10     1831.37     1890.37     74.90 o 
  18   4  10      172.34      149.03     48.68 o 
 -21   5  10      273.65      274.13     32.27 o 
 -19   5  10       98.44       81.05     16.16 o 
 -17   5  10     1053.24     1046.32     32.32 o 
 -15   5  10       52.65       80.73     11.48 o 
 -13   5  10     3389.63     3639.98     44.28 o 
 -11   5  10     1645.86     1647.74     25.09 o 
  -9   5  10     1723.75     1672.58     23.55 o 
  -7   5  10     4183.71     4172.01     39.16 o 
  -5   5  10    16395.21    16167.17    128.26 o 
  -3   5  10     2997.82     2909.86     43.50 o 
  -1   5  10     1854.26     1789.20     23.74 o 
   1   5  10        1.04       -2.95      4.65 o 
   3   5  10     9173.54     8941.95     71.95 o 
   5   5  10     1985.29     1877.87     27.82 o 
   7   5  10     9081.59     8996.79     93.25 o 
   9   5  10       58.51       26.07     15.54 o 
  11   5  10     1679.77     1651.83     45.50 o 
  13   5  10       10.21       13.38     20.93 o 
  15   5  10      949.65      912.93     65.67 o 
  17   5  10       24.49       38.74     24.20 o 
 -20   6  10       31.83       40.17     24.53 o 
 -18   6  10      823.30      866.03     39.68 o 
 -16   6  10     1080.78     1006.43     31.17 o 
 -14   6  10     2252.16     2256.03     45.69 o 
 -12   6  10     1386.03     1431.36     24.20 o 
 -10   6  10     2907.83     3093.35     35.14 o 
  -8   6  10    11382.75    11259.20     91.32 o 
  -6   6  10    14713.68    14824.70    109.96 o 
  -4   6  10    11712.72    11700.03     93.32 o 
  -2   6  10     6587.98     6438.93     59.83 o 
   0   6  10     3425.19     3503.99     33.95 o 
   2   6  10     6329.88     6473.38     56.75 o 
   4   6  10     1286.39     1187.84     23.15 o 
   6   6  10     1309.11     1349.42     27.74 o 
   8   6  10     1534.57     1531.66     32.95 o 
  10   6  10      235.89      216.37     21.86 o 
  12   6  10     2019.24     1948.99     51.88 o 
  14   6  10     1135.30     1118.20     56.05 o 
  16   6  10     1274.21     1201.64     54.50 o 
 -19   7  10      174.02      192.02     27.36 o 
 -17   7  10        7.51       -0.39     17.45 o 
 -15   7  10      143.42      158.39     17.11 o 
 -13   7  10      761.64      785.91     26.02 o 
 -11   7  10      578.65      580.41     17.86 o 
  -9   7  10     5454.38     5345.25     66.08 o 
  -7   7  10      805.92      804.42     20.43 o 
  -5   7  10     5037.03     4847.80     49.41 o 
  -3   7  10      957.19     1047.53     19.94 o 
  -1   7  10      148.43      140.13      9.90 o 
   1   7  10      613.84      585.67     15.82 o 
   3   7  10      548.36      543.64     17.98 o 
   5   7  10      522.26      579.52     21.05 o 
   7   7  10      217.20      179.97     15.82 o 
   9   7  10      147.52      158.21     19.79 o 
  11   7  10      697.90      609.91     31.67 o 
  13   7  10       14.64       23.79     20.74 o 
  15   7  10       17.38       18.50     26.45 o 
 -16   8  10      365.38      397.31     24.58 o 
 -14   8  10      283.88      328.72     26.09 o 
 -12   8  10      521.03      606.64     30.76 o 
 -10   8  10     1376.77     1474.12     41.52 o 
  -8   8  10       18.79       23.43     15.26 o 
  -6   8  10      271.27      250.26     18.85 o 
  -4   8  10     1372.70     1266.19     29.80 o 
  -2   8  10      310.16      314.46     14.96 o 
   0   8  10     3632.54     3421.68     41.37 o 
   2   8  10      867.19      818.98     25.02 o 
   4   8  10     4542.46     4402.00     69.97 o 
   6   8  10     1531.24     1507.72     33.85 o 
   8   8  10        5.66       12.78     13.85 o 
  10   8  10       42.41       28.11     18.55 o 
  12   8  10       17.63       11.33     27.43 o 
  14   8  10      198.90      192.39     31.38 o 
 -15   9  10      130.74      106.20     31.12 o 
 -13   9  10      720.52      752.09     45.99 o 
 -11   9  10      247.72      222.82     23.99 o 
  -9   9  10     2479.40     2497.12     75.81 o 
  -7   9  10        3.51       -1.89     14.88 o 
  -5   9  10     1208.14     1329.03     38.69 o 
  -3   9  10      753.51      774.12     23.67 o 
  -1   9  10     4199.93     4229.30     58.42 o 
   1   9  10      247.69      267.21     18.21 o 
   3   9  10     3313.00     3364.72     67.74 o 
   5   9  10      108.47      117.55     20.42 o 
   7   9  10     1986.02     2000.42     44.73 o 
   9   9  10      198.73      176.01     20.73 o 
  11   9  10     2434.36     2531.23     71.59 o 
 -12  10  10       14.40        5.85     26.80 o 
 -10  10  10        7.29       11.93     24.65 o 
  -8  10  10      141.11      146.90     21.41 o 
  -6  10  10       60.92       96.60     19.25 o 
  -4  10  10       73.87       91.30     18.70 o 
  -2  10  10      789.70      805.11     32.54 o 
   0  10  10      325.47      303.45     24.76 o 
   2  10  10        1.16       -7.22     19.47 o 
   4  10  10       54.73       -3.50     29.44 o 
   6  10  10      251.98      223.70     18.76 o 
   8  10  10      352.71      376.53     25.62 o 
  10  10  10       48.45       41.02     24.22 o 
  -9  11  10      956.69      976.84     53.89 o 
  -7  11  10      399.39      454.17     35.66 o 
  -5  11  10      957.68      998.49     44.30 o 
  -3  11  10        3.18       24.71     22.03 o 
  -1  11  10     1559.21     1691.63     54.06 o 
   1  11  10        2.93       -1.87     23.69 o 
   3  11  10      800.37      693.48     53.03 o 
   5  11  10      130.48      117.68     54.84 o 
   7  11  10      108.32       66.17     53.73 o 
  -4  12  10      139.06      169.88     30.14 o 
  -2  12  10      612.75      657.16     40.98 o 
   0  12  10      273.95      301.53     33.01 o 
   2  12  10     1152.95     1197.68     69.36 o 
 -21   1  11       61.67       60.33     19.71 o 
 -19   1  11     3933.68     3927.74     61.57 o 
 -17   1  11       75.13       85.29     13.55 o 
 -15   1  11     1773.56     1829.32     32.22 o 
 -13   1  11     3205.76     3094.46     38.89 o 
 -11   1  11    22020.49    22433.94    171.88 o 
  -9   1  11     4944.21     5135.52     45.26 o 
  -7   1  11    31485.18    30618.73    241.93 o 
  -5   1  11      253.22      192.06      7.34 o 
  -3   1  11    18887.55    19212.77    129.54 o 
  -1   1  11     8551.85     9178.60     72.34 o 
   1   1  11    19033.98    19182.70    138.04 o 
   3   1  11        9.31       15.81      5.70 o 
   5   1  11    15468.75    15271.50    118.32 o 
   7   1  11       70.50       56.03      6.82 o 
   9   1  11    15617.97    15486.94    124.19 o 
  11   1  11       56.48       76.99     11.12 o 
  13   1  11     4681.47     4641.89     53.75 o 
  15   1  11      155.55      180.32     15.73 o 
  17   1  11     1385.50     1446.47     38.12 o 
  19   1  11       62.44       72.37     20.20 o 
 -22   2  11      701.94      743.67     42.82 o 
 -20   2  11      496.44      526.32     28.48 o 
 -18   2  11     2553.22     2509.56     42.17 o 
 -16   2  11     2377.73     2354.25     38.34 o 
 -14   2  11     4384.04     4222.16     64.06 o 
 -12   2  11     4351.74     4355.71     47.80 o 
 -10   2  11     6835.18     6807.12     60.30 o 
  -8   2  11     5658.49     5521.90     47.24 o 
  -6   2  11     7278.06     6751.20     54.42 o 
  -4   2  11      142.82       77.73      4.88 o 
  -2   2  11    20518.43    20510.88    154.48 o 
   0   2  11     9999.65     9830.99     83.55 o 
   2   2  11    10797.13    10361.00     66.99 o 
   4   2  11     5103.31     5286.20     38.33 o 
   6   2  11     4715.95     4840.71     41.11 o 
   8   2  11      251.93      246.74      9.60 o 
  10   2  11     3919.64     3920.59     44.15 o 
  12   2  11     1624.20     1591.83     45.63 o 
  14   2  11     1506.60     1569.72     34.68 o 
  16   2  11      789.23      853.72     27.48 o 
  18   2  11      946.20     1012.42     53.40 o 
 -21   3  11       19.39       51.21     20.70 o 
 -19   3  11       77.68       65.97     16.19 o 
 -17   3  11      106.71      111.30     15.95 o 
 -15   3  11       11.18       -5.19     11.93 o 
 -13   3  11     2699.13     2750.18     39.65 o 
 -11   3  11      931.22      875.89     26.72 o 
  -9   3  11     1990.24     1948.25     24.11 o 
  -7   3  11     1862.29     1883.38     22.29 o 
  -5   3  11       29.04       22.37      6.07 o 
  -3   3  11      760.97      707.72     15.33 o 
  -1   3  11     3875.97     3965.92     34.92 o 
   1   3  11      354.77      413.36      8.32 o 
   3   3  11     1184.71     1400.79     16.09 o 
   5   3  11        0.46        3.04      4.97 o 
   7   3  11      568.67      614.18     16.56 o 
   9   3  11       89.15       63.73     10.70 o 
  11   3  11       12.54       19.95     11.57 o 
  13   3  11       69.50       68.28     18.52 o 
  15   3  11       14.67       43.76     20.54 o 
  17   3  11       40.81       30.71     22.69 o 
 -20   4  11      568.09      675.65     44.77 o 
 -18   4  11      653.33      720.25     25.99 o 
 -16   4  11      686.55      656.03     23.26 o 
 -14   4  11     3295.38     3231.84     62.37 o 
 -12   4  11     3540.40     3521.42     42.46 o 
 -10   4  11     5849.34     5816.08     52.59 o 
  -8   4  11    10235.17    10209.18     81.00 o 
  -6   4  11     7444.19     7452.78     60.93 o 
  -4   4  11     6945.44     7036.72     61.68 o 
  -2   4  11      208.37      195.04     13.53 o 
   0   4  11     2292.98     2180.17     21.87 o 
   2   4  11     2933.20     2746.61     27.34 o 
   4   4  11     2400.67     2225.66     29.79 o 
   6   4  11    10865.69    10774.28     99.24 o 
   8   4  11     4092.89     3850.34     54.72 o 
  10   4  11     2730.75     2773.02     54.32 o 
  12   4  11     1807.07     1808.47     41.39 o 
  14   4  11     1667.26     1669.57     56.25 o 
  16   4  11      788.53      791.03     38.14 o 
  18   4  11      135.21      115.47     42.93 o 
 -19   5  11       72.84       84.70     16.68 o 
 -17   5  11       92.20       49.28     14.13 o 
 -15   5  11     3166.87     3205.17     61.47 o 
 -13   5  11       51.82       58.23     10.46 o 
 -11   5  11     1693.74     1672.94     30.00 o 
  -9   5  11       82.16      111.42      8.54 o 
  -7   5  11     9345.29     9085.10     73.20 o 
  -5   5  11       99.12      139.95      8.94 o 
  -3   5  11     9683.39     9367.79     72.78 o 
  -1   5  11     1296.39     1356.76     42.59 o 
   1   5  11     9829.52     9901.80     83.26 o 
   3   5  11      689.16      698.28     17.95 o 
   5   5  11     1385.54     1304.55     31.14 o 
   7   5  11     1960.04     1979.64     49.83 o 
   9   5  11     1884.93     1832.55     46.04 o 
  11   5  11     1846.29     1851.98     49.47 o 
  13   5  11     1114.59     1121.41     41.00 o 
  15   5  11      403.01      366.83     43.37 o 
  17   5  11      878.10      922.66     59.07 o 
 -20   6  11       91.75       66.76     35.36 o 
 -18   6  11        7.98        2.06     18.63 o 
 -16   6  11      244.57      239.12     14.06 o 
 -14   6  11       34.50       27.22     10.46 o 
 -12   6  11      281.67      295.35     15.23 o 
 -10   6  11      198.91      193.32     16.99 o 
  -8   6  11       47.54       44.44      8.98 o 
  -6   6  11     2259.07     2255.82     29.77 o 
  -4   6  11       60.00       63.94      8.76 o 
  -2   6  11     1025.45     1033.41     29.72 o 
   0   6  11      646.70      625.61     18.15 o 
   2   6  11     1469.18     1537.27     27.48 o 
   4   6  11      513.74      508.35     19.92 o 
   6   6  11       23.67       21.32     10.48 o 
   8   6  11     1284.21     1338.65     53.71 o 
  10   6  11        7.95       -4.30     15.70 o 
  12   6  11       14.98       -1.13     18.92 o 
  14   6  11       37.73       21.32     21.03 o 
  16   6  11       20.65       69.80     29.57 o 
 -17   7  11       43.57       31.62     20.79 o 
 -15   7  11     2821.36     2888.24     71.62 o 
 -13   7  11      109.52      104.73     13.90 o 
 -11   7  11      652.12      671.11     18.87 o 
  -9   7  11       46.64       45.99     15.07 o 
  -7   7  11      256.37      263.53     11.96 o 
  -5   7  11      557.22      498.16     17.30 o 
  -3   7  11     1775.01     1808.83     27.13 o 
  -1   7  11        9.51       10.06      8.58 o 
   1   7  11     2706.15     2598.40     35.38 o 
   3   7  11       33.83       26.36     10.24 o 
   5   7  11     6775.96     6410.90    109.44 o 
   7   7  11     1077.27     1046.07     28.80 o 
   9   7  11      427.77      472.02     28.15 o 
  11   7  11      126.51      147.44     22.76 o 
  13   7  11     1135.34     1194.47     44.74 o 
  15   7  11       11.37        7.71     27.47 o 
 -16   8  11      240.34      259.38     28.37 o 
 -14   8  11      775.08      770.65     23.76 o 
 -12   8  11      721.25      739.81     32.60 o 
 -10   8  11      638.88      600.48     28.87 o 
  -8   8  11      205.29      224.72     21.03 o 
  -6   8  11      660.83      584.35     24.53 o 
  -4   8  11     6391.43     6286.77     75.60 o 
  -2   8  11       40.61       38.00      8.19 o 
   0   8  11      344.20      363.09     14.11 o 
   2   8  11     1559.48     1558.69     30.18 o 
   4   8  11       34.16       22.37     11.11 o 
   6   8  11     1259.45     1237.57     31.42 o 
   8   8  11       91.46       80.98     17.69 o 
  10   8  11     1771.16     1742.36    111.82 o 
  12   8  11      218.36      188.34     31.67 o 
 -15   9  11      240.66      256.87     44.32 o 
 -13   9  11       32.74       46.43     27.93 o 
 -11   9  11      310.66      288.55     25.83 o 
  -9   9  11        2.19       -3.62     16.94 o 
  -7   9  11      133.84      119.47     18.34 o 
  -5   9  11       41.27       54.24     16.20 o 
  -3   9  11      204.06      195.45     17.44 o 
  -1   9  11      988.83      992.68     27.73 o 
   1   9  11      105.66       95.98     10.98 o 
   3   9  11       11.43       38.23     11.21 o 
   5   9  11      301.64      283.95     20.53 o 
   7   9  11      159.79      153.38     19.94 o 
   9   9  11     1051.63     1027.40     39.56 o 
  11   9  11        5.73       52.05     25.78 o 
 -12  10  11      727.10      867.15     51.72 o 
 -10  10  11     1226.92     1183.98     55.35 o 
  -8  10  11      567.01      524.33     28.69 o 
  -6  10  11      639.46      624.25     37.45 o 
  -4  10  11      579.62      594.66     36.23 o 
  -2  10  11     2008.85     2000.85     46.43 o 
   0  10  11      674.56      587.04     30.28 o 
   2  10  11      810.44      819.28     57.53 o 
   4  10  11      726.14      716.32     43.23 o 
   6  10  11      746.24      801.98     33.07 o 
   8  10  11     1006.39     1048.78     40.05 o 
  -9  11  11       50.33       63.62     30.95 o 
  -7  11  11     1845.76     1949.85     96.72 o 
  -5  11  11        3.02        4.84     22.91 o 
  -3  11  11     1084.77     1171.26     58.65 o 
  -1  11  11        0.12      -20.49     20.88 o 
   1  11  11      547.60      562.47     41.79 o 
   3  11  11        3.68      -15.67     35.42 o 
   5  11  11      427.35      337.50     67.06 o 
  -2  12  11       62.23       25.40     25.62 o 
   0  12  11       52.31       -8.44     42.19 o 
 -22   0  12      237.44      158.68     35.78 o 
 -20   0  12     2954.60     2969.89    128.56 o 
 -18   0  12     1450.45     1417.39     49.73 o 
 -16   0  12       59.21       49.18     18.83 o 
 -14   0  12     2040.97     1925.58     43.21 o 
 -12   0  12    19145.50    18915.25    219.57 o 
 -10   0  12    11609.43    10962.46    191.79 o 
  -8   0  12    47145.08    47442.60    460.06 o 
  -6   0  12    26004.73    26409.37    261.91 o 
  -4   0  12    43480.96    47079.12    453.04 o 
  -2   0  12    38991.12    40473.24    329.76 o 
   0   0  12    55167.64    55349.11    530.41 o 
   2   0  12      296.04      296.09     10.11 o 
   4   0  12    21767.69    20883.50    345.36 o 
   6   0  12     3078.93     3014.52     49.01 o 
   8   0  12    22332.88    22261.97    231.53 o 
  10   0  12     3360.22     3636.11     61.42 o 
  12   0  12     6007.42     5713.05    101.59 o 
  14   0  12       73.28       50.08     17.63 o 
  16   0  12      729.80      775.01     37.62 o 
  18   0  12      349.92      392.79     46.41 o 
 -21   1  12      255.95      313.01     25.41 o 
 -19   1  12      395.48      421.07     26.41 o 
 -17   1  12     1404.66     1434.43     31.02 o 
 -15   1  12       44.43       49.33     11.30 o 
 -13   1  12     3270.62     3194.98     40.12 o 
 -11   1  12      231.00      235.02     10.81 o 
  -9   1  12     7666.95     7519.26     64.75 o 
  -7   1  12      423.92      470.78     11.59 o 
  -5   1  12     3288.02     3034.53     27.53 o 
  -3   1  12     3997.41     4241.81     38.73 o 
  -1   1  12     3731.72     3740.33     35.02 o 
   1   1  12      163.73      171.77      7.57 o 
   3   1  12     3998.74     3884.17     36.96 o 
   5   1  12       40.57       24.23      5.98 o 
   7   1  12     3416.56     3075.03     32.46 o 
   9   1  12     1942.53     1927.78     27.37 o 
  11   1  12     4491.00     4239.11     48.87 o 
  13   1  12       50.52       81.01     12.87 o 
  15   1  12      899.49      908.91     29.38 o 
  17   1  12       50.91       75.91     18.98 o 
 -22   2  12      296.06      367.70     29.97 o 
 -20   2  12      710.86      828.81     27.23 o 
 -18   2  12       12.61       23.00     14.76 o 
 -16   2  12     1842.80     1816.00     36.99 o 
 -14   2  12     2479.23     2341.46     40.04 o 
 -12   2  12     5675.67     5615.61     62.48 o 
 -10   2  12      650.85      614.40     14.73 o 
  -8   2  12     5622.64     5520.26     50.59 o 
  -6   2  12     4091.06     4380.86     44.24 o 
  -4   2  12      277.21      196.87      6.44 o 
  -2   2  12     2575.26     2189.75     28.98 o 
   0   2  12    19429.96    20188.84    150.80 o 
   2   2  12     1757.29     1994.97     18.60 o 
   4   2  12     2165.38     2267.72     26.10 o 
   6   2  12      999.62      937.61     15.54 o 
   8   2  12      676.06      680.70     15.42 o 
  10   2  12     2027.21     2025.46     33.84 o 
  12   2  12      251.02      335.43     17.26 o 
  14   2  12       88.64      148.74     15.51 o 
  16   2  12      115.91      101.90     15.55 o 
  18   2  12      275.54      266.94     37.22 o 
 -21   3  12     1175.37     1249.89     42.99 o 
 -19   3  12      665.11      613.02     26.15 o 
 -17   3  12     5163.27     5286.22     71.10 o 
 -15   3  12     2101.41     2053.31     40.41 o 
 -13   3  12     9591.08     9651.70     96.82 o 
 -11   3  12     1011.64      946.69     21.63 o 
  -9   3  12    11307.23    11229.01     88.43 o 
  -7   3  12       36.97       45.67      6.56 o 
  -5   3  12    16094.64    16167.51    112.77 o 
  -3   3  12     2366.64     2485.76     24.58 o 
  -1   3  12    13427.54    13166.97    110.51 o 
   1   3  12     3812.30     3520.08     32.58 o 
   3   3  12    10379.93    10236.12     84.58 o 
   5   3  12     3162.09     3053.47     35.47 o 
   7   3  12     9334.95     9395.87     93.90 o 
   9   3  12      921.30      917.66     24.96 o 
  11   3  12     5717.77     5768.99     81.80 o 
  13   3  12      206.78      196.80     31.44 o 
  15   3  12     3180.11     3329.93     70.53 o 
  17   3  12      225.49      272.23     29.23 o 
 -20   4  12      138.81      129.55     19.75 o 
 -18   4  12      249.20      252.14     19.41 o 
 -16   4  12     1940.97     1883.88     37.71 o 
 -14   4  12      533.26      532.38     20.01 o 
 -12   4  12     1878.40     1804.17     31.17 o 
 -10   4  12       96.17       79.14      8.26 o 
  -8   4  12     3147.74     2998.00     31.91 o 
  -6   4  12      450.87      381.64     11.86 o 
  -4   4  12     5362.53     5206.30     52.62 o 
  -2   4  12      823.27      994.36     17.42 o 
   0   4  12     1859.99     1910.25     22.02 o 
   2   4  12     1042.26     1027.13     17.48 o 
   4   4  12      442.03      432.82     23.25 o 
   6   4  12     4291.46     4157.45     56.55 o 
   8   4  12     2080.71     2006.21     36.99 o 
  10   4  12       30.57       13.79     12.27 o 
  12   4  12      421.97      413.37     23.31 o 
  14   4  12       91.66      127.75     22.91 o 
  16   4  12      672.56      645.44     35.80 o 
 -19   5  12        0.68       -5.52     14.91 o 
 -17   5  12      615.16      556.28     22.84 o 
 -15   5  12       73.65       99.13     13.72 o 
 -13   5  12     1492.27     1528.59     27.32 o 
 -11   5  12       75.05       86.48      9.75 o 
  -9   5  12     1607.60     1475.61     22.95 o 
  -7   5  12      493.83      494.96     12.67 o 
  -5   5  12     4284.06     4060.07     47.83 o 
  -3   5  12      355.45      332.94     11.11 o 
  -1   5  12       20.38        8.77      6.07 o 
   1   5  12      194.53      192.70      9.38 o 
   3   5  12      503.62      393.88     14.77 o 
   5   5  12       15.84       -6.14      9.09 o 
   7   5  12     1629.75     1694.82     61.95 o 
   9   5  12       77.14       80.63     16.09 o 
  11   5  12      448.37      474.09     25.28 o 
  13   5  12       99.43       61.99     17.86 o 
  15   5  12      739.28      743.83     48.09 o 
 -18   6  12       75.30       55.97     22.74 o 
 -16   6  12     2069.17     2092.22     37.72 o 
 -14   6  12     1610.86     1616.56     35.10 o 
 -12   6  12      240.93      285.38     13.81 o 
 -10   6  12     1665.22     1679.41     26.07 o 
  -8   6  12      412.38      421.87     14.79 o 
  -6   6  12      135.50      131.97     10.86 o 
  -4   6  12     6537.14     6471.12     62.40 o 
  -2   6  12       22.00       17.24      8.26 o 
   0   6  12     1292.34     1308.86     26.14 o 
   2   6  12     2778.05     2791.86     40.30 o 
   4   6  12     2555.27     2498.52     40.62 o 
   6   6  12     2801.79     2728.46     62.83 o 
   8   6  12       35.40       66.14     17.87 o 
  10   6  12       37.34       29.21     17.75 o 
  12   6  12     1117.20     1197.95     45.45 o 
  14   6  12      383.83      365.56     38.36 o 
 -17   7  12       17.53        5.87     20.16 o 
 -15   7  12       12.72       14.39     14.90 o 
 -13   7  12      317.42      311.60     17.59 o 
 -11   7  12        3.15       -1.91     13.27 o 
  -9   7  12     2589.07     2680.41     63.53 o 
  -7   7  12      512.36      462.36     15.93 o 
  -5   7  12       37.72       16.24      8.81 o 
  -3   7  12     1843.46     1848.31     28.10 o 
  -1   7  12      318.24      305.40     13.89 o 
   1   7  12       25.64       27.71     10.07 o 
   3   7  12      140.37      116.65     12.58 o 
   5   7  12     1272.99     1329.87     31.35 o 
   7   7  12     1020.98      897.69     30.24 o 
   9   7  12       12.08       22.99     18.49 o 
  11   7  12      319.88      313.41     27.46 o 
  13   7  12       21.56        5.92     24.43 o 
 -16   8  12      164.18      171.09     20.02 o 
 -14   8  12      124.69      197.94     24.70 o 
 -12   8  12      223.44      232.41     23.48 o 
 -10   8  12      496.76      500.23     32.20 o 
  -8   8  12     1419.03     1491.46     37.03 o 
  -6   8  12     1474.96     1538.13     34.12 o 
  -4   8  12     3389.77     3413.55     40.73 o 
  -2   8  12      351.73      376.37     14.65 o 
   0   8  12     2760.09     2697.62     42.30 o 
   2   8  12       86.09       67.44     13.52 o 
   4   8  12     2187.69     2136.39     42.18 o 
   6   8  12      207.81      190.80     17.10 o 
   8   8  12     1241.74     1295.38     41.68 o 
  10   8  12       28.06       44.17     20.71 o 
  12   8  12      534.74      577.32     39.95 o 
 -15   9  12       91.91       71.59     31.80 o 
 -13   9  12     1752.85     1909.98     70.60 o 
 -11   9  12       13.49       12.81     19.34 o 
  -9   9  12     1659.65     1793.82     47.71 o 
  -7   9  12     1682.61     1617.38     37.76 o 
  -5   9  12     3410.75     3330.44     57.81 o 
  -3   9  12        8.34       10.13     13.55 o 
  -1   9  12     1583.72     1622.04     42.80 o 
   1   9  12     1096.14     1079.58     31.84 o 
   3   9  12     1221.49     1229.81     29.32 o 
   5   9  12      105.08      123.12     18.04 o 
   7   9  12      155.04      157.50     19.82 o 
   9   9  12      314.30      251.30     29.73 o 
  11   9  12      717.16      781.07     42.97 o 
 -12  10  12        1.08       27.05     30.00 o 
 -10  10  12       43.86       71.25     31.83 o 
  -8  10  12        8.80       42.82     20.83 o 
  -6  10  12      326.90      406.11     26.41 o 
  -4  10  12        6.38       15.24     17.08 o 
  -2  10  12      346.51      381.82     25.17 o 
   0  10  12       14.18       12.41     20.98 o 
   2  10  12       89.25       61.82     22.15 o 
   4  10  12      291.41      326.59     21.75 o 
   6  10  12      510.03      479.70     27.25 o 
   8  10  12       84.12       67.46     20.95 o 
  -9  11  12     1403.01     1396.42     87.29 o 
  -7  11  12       25.21       56.08     25.54 o 
  -5  11  12      208.45      285.90     32.45 o 
  -3  11  12      164.83      136.29     27.54 o 
  -1  11  12     1371.76     1405.94     49.94 o 
   1  11  12       81.30      115.91     31.22 o 
   3  11  12      723.90      734.82     80.82 o 
   5  11  12      181.47      168.53     60.17 o 
 -21   1  13      441.59      387.39     26.91 o 
 -19   1  13     3166.95     3294.59     56.05 o 
 -17   1  13     1899.49     1853.17     46.52 o 
 -15   1  13     1570.85     1610.13     47.58 o 
 -13   1  13     6478.51     6425.38     65.43 o 
 -11   1  13     6939.95     6863.77     63.00 o 
  -9   1  13    10690.47    10941.61     89.35 o 
  -7   1  13    11372.28    10555.46     92.28 o 
  -5   1  13     3467.47     3431.61     30.07 o 
  -3   1  13     3390.73     3265.21     30.31 o 
  -1   1  13     5578.22     5749.19     46.95 o 
   1   1  13    14115.66    14235.51    109.51 o 
   3   1  13     4899.54     5003.19     49.10 o 
   5   1  13     7169.93     7047.29     70.43 o 
   7   1  13     3171.36     3102.01     37.08 o 
   9   1  13     8062.20     8032.47     81.47 o 
  11   1  13      331.15      323.55     19.72 o 
  13   1  13     2474.51     2576.60     59.38 o 
  15   1  13      474.83      524.58     26.16 o 
  17   1  13     1083.46     1131.20     41.59 o 
 -22   2  13      803.14      878.27     38.68 o 
 -20   2  13       10.93       26.19     16.31 o 
 -18   2  13     3824.51     3936.35     61.35 o 
 -16   2  13       40.42       41.43     13.57 o 
 -14   2  13     6252.21     6436.80     72.00 o 
 -12   2  13      469.44      449.61     17.69 o 
 -10   2  13     6942.69     7158.10     68.81 o 
  -8   2  13     5515.68     5540.38     58.40 o 
  -6   2  13     5484.37     5341.48     43.77 o 
  -4   2  13     2123.64     2170.83     30.05 o 
  -2   2  13    16029.48    15916.36    123.39 o 
   0   2  13     3469.33     3331.97     33.12 o 
   2   2  13    14854.45    14319.22    146.22 o 
   4   2  13      215.66      248.08      9.82 o 
   6   2  13    11489.07    11167.72     96.43 o 
   8   2  13      132.93      121.65      9.80 o 
  10   2  13     8633.73     8075.85    227.11 o 
  12   2  13      675.88      662.28     26.56 o 
  14   2  13     2426.47     2433.08     44.07 o 
  16   2  13      125.93      138.71     28.59 o 
 -21   3  13       77.68       53.19     21.77 o 
 -19   3  13      352.78      352.38     28.09 o 
 -17   3  13      412.80      431.39     21.81 o 
 -15   3  13        6.33       12.03     12.40 o 
 -13   3  13        1.40        6.22      9.82 o 
 -11   3  13     1911.58     1917.84     27.12 o 
  -9   3  13     2016.54     1928.44     24.91 o 
  -7   3  13      123.75      111.24      7.60 o 
  -5   3  13      966.43      896.43     16.00 o 
  -3   3  13      426.22      423.87     10.64 o 
  -1   3  13      364.50      410.34      9.55 o 
   1   3  13      102.38       85.70      6.95 o 
   3   3  13     3659.23     3760.27     38.78 o 
   5   3  13     7372.70     7459.35     83.30 o 
   7   3  13     1218.51     1249.36     27.87 o 
   9   3  13        2.39       -2.10     11.12 o 
  11   3  13       91.11       91.72     18.73 o 
  13   3  13        0.09       20.28     17.89 o 
  15   3  13      120.39      137.52     24.24 o 
  17   3  13       11.01       24.81     28.54 o 
 -20   4  13       40.31       45.88     19.94 o 
 -18   4  13     1256.41     1277.54     33.92 o 
 -16   4  13      280.21      255.20     16.67 o 
 -14   4  13     3064.41     3162.91     42.08 o 
 -12   4  13     1065.15     1003.49     26.95 o 
 -10   4  13     4379.69     4483.32     46.51 o 
  -8   4  13     2743.55     2784.38     32.64 o 
  -6   4  13    11394.84    11268.71     92.69 o 
  -4   4  13     2200.56     2263.40     36.00 o 
  -2   4  13     4646.41     4582.82     44.93 o 
   0   4  13       59.16       52.35      6.40 o 
   2   4  13     6637.81     6689.67     60.96 o 
   4   4  13       32.29       56.47      8.99 o 
   6   4  13     9430.21     9635.21     97.50 o 
   8   4  13       44.57       56.84     13.24 o 
  10   4  13     2038.49     2099.07     42.87 o 
  12   4  13        1.42      -17.08     17.08 o 
  14   4  13     1012.39      993.78     39.61 o 
  16   4  13       45.62       10.27     26.82 o 
 -19   5  13      611.54      603.47     29.20 o 
 -17   5  13       59.87       70.07     15.22 o 
 -15   5  13     2799.20     2807.18     50.07 o 
 -13   5  13      131.75      104.64     12.41 o 
 -11   5  13     2837.89     2905.15     38.02 o 
  -9   5  13     1709.30     1720.70     26.72 o 
  -7   5  13       60.80       86.53      7.65 o 
  -5   5  13     1761.13     1640.79     26.02 o 
  -3   5  13     3738.82     3618.89     40.39 o 
  -1   5  13     1644.41     1740.96     25.37 o 
   1   5  13     3999.75     3915.44     45.01 o 
   3   5  13      867.26      914.90     22.25 o 
   5   5  13     7150.33     7106.15    126.94 o 
   7   5  13       25.69       20.86     13.88 o 
   9   5  13      617.38      726.54     28.07 o 
  11   5  13      447.54      430.14     25.29 o 
  13   5  13      387.16      435.29     26.59 o 
  15   5  13       82.87       69.68     24.83 o 
 -18   6  13       45.62       49.78     15.64 o 
 -16   6  13       34.92       23.24     17.53 o 
 -14   6  13        3.57        4.36     11.89 o 
 -12   6  13      262.17      261.87     13.66 o 
 -10   6  13     1147.01     1041.10     20.80 o 
  -8   6  13      210.05      172.92     12.01 o 
  -6   6  13      672.94      687.74     18.49 o 
  -4   6  13      171.50      175.05     11.39 o 
  -2   6  13      949.23      859.33     19.85 o 
   0   6  13      747.68      726.96     17.78 o 
   2   6  13      380.99      371.29     15.81 o 
   4   6  13      351.43      338.86     17.13 o 
   6   6  13       33.14       28.39     14.05 o 
   8   6  13      153.33      127.72     19.85 o 
  10   6  13       93.05       55.86     16.89 o 
  12   6  13       17.81       21.48     18.52 o 
  14   6  13       75.47       64.80     37.95 o 
 -17   7  13      340.01      355.18     35.82 o 
 -15   7  13     2683.49     2797.43     54.01 o 
 -13   7  13      106.02       82.10     16.36 o 
 -11   7  13      601.95      606.79     20.50 o 
  -9   7  13     1065.36     1017.83     24.10 o 
  -7   7  13     4037.15     4048.26     49.13 o 
  -5   7  13      197.58      208.99     12.49 o 
  -3   7  13     4981.07     4896.95     55.13 o 
  -1   7  13      761.01      697.04     27.98 o 
   1   7  13     2642.74     2598.36     39.53 o 
   3   7  13     1181.86     1191.44     28.13 o 
   5   7  13     1378.13     1382.81     52.35 o 
   7   7  13     1907.89     1855.28     48.36 o 
   9   7  13     1309.14     1349.74     43.63 o 
  11   7  13      436.33      380.13     29.60 o 
  13   7  13      759.35      816.58     39.76 o 
 -16   8  13        1.58       -6.41     16.52 o 
 -14   8  13     1366.52     1458.36     58.45 o 
 -12   8  13      286.12      348.36     26.49 o 
 -10   8  13     1266.82     1276.19     39.50 o 
  -8   8  13       73.76      104.23     16.74 o 
  -6   8  13      450.91      493.04     23.81 o 
  -4   8  13     1296.15     1314.77     30.94 o 
  -2   8  13      539.33      526.29     16.89 o 
   0   8  13       21.21       14.85     10.99 o 
   2   8  13     1732.88     1815.33     34.38 o 
   4   8  13      134.71      106.56     14.20 o 
   6   8  13      442.38      518.88     25.91 o 
   8   8  13      258.72      301.48     28.17 o 
  10   8  13      278.93      314.26     28.52 o 
  12   8  13        0.65       -1.31     25.70 o 
 -15   9  13        0.85       -3.38     27.73 o 
 -13   9  13      211.36      241.61     45.96 o 
 -11   9  13        4.81       14.89     19.50 o 
  -9   9  13      171.80      169.83     22.90 o 
  -7   9  13       53.85       34.29     16.92 o 
  -5   9  13      344.50      363.60     22.01 o 
  -3   9  13       52.32       36.86     14.01 o 
  -1   9  13      156.90      187.24     13.75 o 
   1   9  13        4.03      -10.65     12.06 o 
   3   9  13      324.87      324.97     18.53 o 
   5   9  13        0.82        7.48     15.84 o 
   7   9  13       52.52       83.99     21.69 o 
   9   9  13        8.18      -12.16     25.58 o 
 -12  10  13       42.39       62.37     30.81 o 
 -10  10  13     1773.28     1819.32     68.95 o 
  -8  10  13       80.88       78.92     29.21 o 
  -6  10  13     1440.70     1464.04     38.14 o 
  -4  10  13      110.59       94.87     19.76 o 
  -2  10  13     1926.58     1975.85     46.28 o 
   0  10  13      228.22      224.04     27.44 o 
   2  10  13     1733.46     1840.41     54.53 o 
   4  10  13      295.11      270.82     31.49 o 
   6  10  13      411.64      432.82     27.58 o 
   8  10  13       91.33      109.18     24.95 o 
  -7  11  13      692.79      720.51     41.90 o 
  -5  11  13      123.03      110.61     27.29 o 
  -3  11  13      228.49      226.44     30.37 o 
  -1  11  13      142.16      132.48     31.47 o 
   1  11  13       45.27       19.64     27.31 o 
   3  11  13      632.74      607.08     53.45 o 
 -22   0  14      107.48       70.66     34.83 o 
 -20   0  14     3173.28     3354.92    119.51 o 
 -18   0  14       79.10       52.11     22.65 o 
 -16   0  14     1897.36     1865.79     46.13 o 
 -14   0  14      765.22      799.51     29.34 o 
 -12   0  14    15200.91    14883.24    178.68 o 
 -10   0  14      978.46      859.89     27.33 o 
  -8   0  14    17781.72    17551.84    182.30 o 
  -6   0  14       58.84       52.39      8.50 o 
  -4   0  14     2038.86     1566.00     28.90 o 
  -2   0  14     3937.40     4572.19     49.08 o 
   0   0  14    42358.11    41488.90    509.48 o 
   2   0  14       37.95        6.15      9.88 o 
   4   0  14     9821.45     9593.68    139.83 o 
   6   0  14        0.87       -0.52     15.19 o 
   8   0  14    20127.72    20291.15    271.75 o 
  10   0  14      688.48      639.77     29.88 o 
  12   0  14     2536.04     2792.03     63.97 o 
  14   0  14       12.07       -6.53     18.87 o 
  16   0  14      399.34      437.36     37.46 o 
 -21   1  14       78.48       89.43     21.12 o 
 -19   1  14      182.89      231.61     18.74 o 
 -17   1  14     1039.34     1097.13     28.27 o 
 -15   1  14      641.70      658.16     21.21 o 
 -13   1  14     4842.74     4695.29     52.52 o 
 -11   1  14     2429.25     2460.93     34.31 o 
  -9   1  14     7040.60     6866.54     58.42 o 
  -7   1  14     2268.02     2343.89     38.29 o 
  -5   1  14       64.81       26.70      5.02 o 
  -3   1  14     6965.48     6731.92     54.42 o 
  -1   1  14     1231.80     1274.65     21.30 o 
   1   1  14     2422.39     2414.02     29.10 o 
   3   1  14     4266.84     4363.29     44.99 o 
   5   1  14      858.04      883.03     19.37 o 
   7   1  14      874.18      823.93     19.05 o 
   9   1  14     1660.01     1637.39     31.74 o 
  11   1  14      480.93      515.48     20.09 o 
  13   1  14      329.89      339.46     22.15 o 
  15   1  14      141.40      133.54     19.32 o 
  17   1  14      123.73       90.18     20.07 o 
 -22   2  14        0.62       13.62     34.75 o 
 -20   2  14      939.24      939.20     35.40 o 
 -18   2  14      154.25      144.55     17.97 o 
 -16   2  14      696.40      719.74     25.78 o 
 -14   2  14      390.27      416.72     17.35 o 
 -12   2  14     5507.04     5332.86     61.09 o 
 -10   2  14      655.43      644.86     20.20 o 
  -8   2  14      143.63      137.10      8.70 o 
  -6   2  14      484.26      591.20     13.41 o 
  -4   2  14     9831.54     9881.35     81.69 o 
  -2   2  14       15.78       34.72      6.09 o 
   0   2  14    25042.35    25435.07    188.77 o 
   2   2  14     3617.30     3664.53     39.45 o 
   4   2  14    10389.47    10844.27     94.42 o 
   6   2  14     4123.83     3866.43     45.92 o 
   8   2  14     1179.97     1314.40     30.47 o 
  10   2  14       28.47       38.51     10.88 o 
  12   2  14     2272.91     2236.13     44.09 o 
  14   2  14      287.40      276.53     18.09 o 
  16   2  14      761.08      704.22     59.63 o 
 -21   3  14      992.96      947.60     38.77 o 
 -19   3  14     1310.23     1374.61     42.86 o 
 -17   3  14     2984.47     2936.30     85.61 o 
 -15   3  14     2668.06     2559.10     43.49 o 
 -13   3  14     2729.84     2873.35     57.70 o 
 -11   3  14     5334.49     4989.82     53.65 o 
  -9   3  14     7797.83     7764.44     69.58 o 
  -7   3  14     3970.98     3862.20     39.70 o 
  -5   3  14     7521.32     7338.76     70.32 o 
  -3   3  14     4770.66     4590.02     41.19 o 
  -1   3  14     4536.61     4422.11     41.89 o 
   1   3  14     3466.53     3223.39     37.01 o 
   3   3  14     1648.32     1682.89     27.88 o 
   5   3  14     4801.85     4839.37     61.21 o 
   7   3  14     2621.13     2625.30     39.28 o 
   9   3  14     2604.79     2620.64     49.13 o 
  11   3  14     3786.57     3719.85     70.04 o 
  13   3  14     1005.33     1003.16     85.60 o 
  15   3  14     1093.67     1177.29     95.47 o 
  17   3  14      688.28      759.16     62.07 o 
 -20   4  14      920.65      877.41     32.94 o 
 -18   4  14     1171.49     1129.50     32.33 o 
 -16   4  14     1049.15      995.52     28.38 o 
 -14   4  14      244.75      228.50     15.13 o 
 -12   4  14      121.79      118.43     12.07 o 
 -10   4  14     2461.99     2394.18     42.52 o 
  -8   4  14       89.68       77.63      8.48 o 
  -6   4  14      338.29      309.73     10.80 o 
  -4   4  14     2893.33     3005.37     36.67 o 
  -2   4  14       73.00       66.21      8.36 o 
   0   4  14     1216.42     1190.44     25.30 o 
   2   4  14     2792.50     2825.41     33.40 o 
   4   4  14     1825.36     1755.06     39.08 o 
   6   4  14      599.84      533.32     25.60 o 
   8   4  14      295.49      271.74     17.61 o 
  10   4  14      755.05      735.09     27.49 o 
  12   4  14      296.62      311.24     32.05 o 
  14   4  14      369.33      367.24     30.54 o 
  16   4  14      141.01       92.47     30.30 o 
 -19   5  14      182.69      181.17     22.82 o 
 -17   5  14      382.57      394.94     21.12 o 
 -15   5  14      794.78      752.16     25.81 o 
 -13   5  14      574.15      548.39     19.06 o 
 -11   5  14      981.28     1015.43     22.96 o 
  -9   5  14      454.36      485.34     22.80 o 
  -7   5  14     9874.51     9385.77     80.35 o 
  -5   5  14       66.75       53.47      9.33 o 
  -3   5  14      876.09      944.20     22.22 o 
  -1   5  14       70.55       59.89      8.67 o 
   1   5  14      136.55      170.46     11.36 o 
   3   5  14     1212.75     1253.42     24.00 o 
   5   5  14      385.19      428.90     35.79 o 
   7   5  14      949.54      976.70     30.98 o 
   9   5  14      129.55       75.96     16.77 o 
  11   5  14      200.62      201.50     18.92 o 
  13   5  14      505.35      555.32     29.02 o 
  15   5  14      245.53      241.11     33.27 o 
 -18   6  14       72.45       84.67     17.60 o 
 -16   6  14     3301.97     3315.63     77.82 o 
 -14   6  14       99.07      117.61     13.41 o 
 -12   6  14     1873.41     1962.97     31.08 o 
 -10   6  14        0.18       -5.32      8.29 o 
  -8   6  14     4255.00     4163.79     49.30 o 
  -6   6  14      258.93      237.12     13.24 o 
  -4   6  14     4079.42     3935.37     47.22 o 
  -2   6  14       67.66       58.99      8.84 o 
   0   6  14      649.18      568.78     17.33 o 
   2   6  14       51.53       35.91      9.96 o 
   4   6  14     5311.79     5294.34     69.85 o 
   6   6  14      340.37      313.15     21.03 o 
   8   6  14     2925.39     3040.65     69.83 o 
  10   6  14       44.04        7.43     17.10 o 
  12   6  14      875.07      853.99     37.68 o 
  14   6  14        0.83       -0.45     25.43 o 
 -17   7  14        1.53       10.85     19.70 o 
 -15   7  14      184.40      224.03     21.52 o 
 -13   7  14      276.79      303.70     18.61 o 
 -11   7  14       10.20       20.36     11.67 o 
  -9   7  14        1.94       -1.91     10.64 o 
  -7   7  14       59.35       65.58     11.35 o 
  -5   7  14      501.21      504.28     17.66 o 
  -3   7  14      370.85      376.88     14.49 o 
  -1   7  14       39.46       28.43      9.34 o 
   1   7  14      221.90      213.88     13.88 o 
   3   7  14      373.46      390.50     20.10 o 
   5   7  14      154.67      143.67     17.96 o 
   7   7  14      220.38      148.86     21.19 o 
   9   7  14      343.69      327.02     24.81 o 
  11   7  14        1.60       11.03     23.02 o 
  13   7  14       78.37       55.55     36.94 o 
 -16   8  14      219.81      196.61     20.61 o 
 -14   8  14       16.96      -24.17     25.23 o 
 -12   8  14      220.38      238.16     24.36 o 
 -10   8  14        7.70       10.35     17.23 o 
  -8   8  14     2461.37     2421.21     74.49 o 
  -6   8  14      534.51      495.34     17.81 o 
  -4   8  14     2204.71     2378.37     38.04 o 
  -2   8  14      463.84      480.23     16.43 o 
   0   8  14      134.48      157.70     14.68 o 
   2   8  14        3.00       -9.02     11.14 o 
   4   8  14      280.79      305.69     21.51 o 
   6   8  14      280.08      247.29     24.82 o 
   8   8  14      847.49      847.46     64.51 o 
  10   8  14        1.79      -22.20     22.20 o 
  12   8  14      622.19      546.26     56.51 o 
 -13   9  14      952.53      987.04     53.03 o 
 -11   9  14      350.24      377.64     37.73 o 
  -9   9  14     1356.96     1408.86     44.39 o 
  -7   9  14      265.11      304.07     25.24 o 
  -5   9  14      993.49      999.24     34.27 o 
  -3   9  14     1162.43     1128.19     27.79 o 
  -1   9  14     1280.27     1309.62     41.62 o 
   1   9  14      877.05      873.23     27.59 o 
   3   9  14      809.14      797.91     25.83 o 
   5   9  14      360.71      356.93     23.94 o 
   7   9  14     1069.64     1193.00     42.61 o 
   9   9  14      153.81      133.33     26.86 o 
 -12  10  14       55.95       42.81     37.59 o 
 -10  10  14       28.07       17.69     28.93 o 
  -8  10  14      241.70      187.83     34.33 o 
  -6  10  14        3.84        6.63     16.68 o 
  -4  10  14       25.38       25.47     17.28 o 
  -2  10  14       97.89       88.75     21.22 o 
   0  10  14       35.47       47.64     22.15 o 
   2  10  14      567.60      538.62     30.63 o 
   4  10  14      545.04      599.50     29.61 o 
   6  10  14       16.87       11.83     19.42 o 
  -7  11  14      177.72      111.76     31.03 o 
  -5  11  14      157.71      186.21     26.75 o 
  -3  11  14      366.25      381.33     47.20 o 
  -1  11  14      315.11      417.22     40.32 o 
   1  11  14      501.06      466.93     42.16 o 
   3  11  14      804.22      986.08     94.37 o 
 -21   1  15     1118.22     1132.10     38.94 o 
 -19   1  15      777.45      767.05     30.19 o 
 -17   1  15     2368.08     2354.12     40.71 o 
 -15   1  15     2154.30     2116.47     36.70 o 
 -13   1  15     3370.30     3411.85     50.66 o 
 -11   1  15     6888.31     6677.62     70.79 o 
  -9   1  15     2147.37     2208.33     41.95 o 
  -7   1  15     2197.05     2109.57     31.00 o 
  -5   1  15     3792.61     3734.20     35.35 o 
  -3   1  15      659.60      724.36     15.74 o 
  -1   1  15    21118.87    20982.70    180.32 o 
   1   1  15     4624.99     4379.67     52.84 o 
   3   1  15    10935.37    10654.82    108.58 o 
   5   1  15     3847.94     3727.52     48.82 o 
   7   1  15     3260.00     3130.57     39.17 o 
   9   1  15     3002.85     2899.26     40.82 o 
  11   1  15     1684.58     1757.52     34.55 o 
  13   1  15      943.88      912.52     32.85 o 
  15   1  15      627.48      701.73     29.56 o 
  17   1  15      289.04      293.47     24.32 o 
 -20   2  15       47.67       55.73     20.07 o 
 -18   2  15     2581.49     2567.12     52.05 o 
 -16   2  15       91.24       95.56     16.79 o 
 -14   2  15     2657.63     2629.79     50.43 o 
 -12   2  15      708.15      804.77     21.59 o 
 -10   2  15     9416.51     8988.15     88.84 o 
  -8   2  15     2528.14     2502.24     30.35 o 
  -6   2  15     7799.08     7658.80     63.02 o 
  -4   2  15      165.93      161.13     10.11 o 
  -2   2  15    15097.95    15471.62    121.61 o 
   0   2  15      102.97      128.52     11.12 o 
   2   2  15    11863.67    11368.32     98.34 o 
   4   2  15        1.57       -6.65      6.65 o 
   6   2  15     5594.25     5551.97     60.45 o 
   8   2  15      266.56      226.49     17.16 o 
  10   2  15     2250.28     2296.35     46.32 o 
  12   2  15       23.93       26.08     12.62 o 
  14   2  15      849.60      803.58     40.87 o 
  16   2  15      171.43      207.76     30.86 o 
 -21   3  15       39.74       49.94     21.80 o 
 -19   3  15      477.05      459.68     26.73 o 
 -17   3  15      506.92      435.91     24.22 o 
 -15   3  15       20.42       15.24     12.48 o 
 -13   3  15      459.58      478.49     19.37 o 
 -11   3  15      150.68      181.49     11.97 o 
  -9   3  15     1727.60     1690.68     25.20 o 
  -7   3  15     2466.69     2511.82     30.44 o 
  -5   3  15     3263.75     3352.54     33.89 o 
  -3   3  15      502.60      514.51     11.98 o 
  -1   3  15     1413.64     1412.84     24.42 o 
   1   3  15      774.51      904.98     21.37 o 
   3   3  15      107.77      109.86     11.06 o 
   5   3  15     1473.93     1414.53     29.60 o 
   7   3  15        4.65        1.06     11.06 o 
   9   3  15     1949.46     1958.23     43.05 o 
  11   3  15      664.48      632.20     36.14 o 
  13   3  15      424.18      425.46     34.23 o 
  15   3  15      311.08      305.02     34.02 o 
 -20   4  15        0.98       38.60     19.07 o 
 -18   4  15      879.16      922.88     33.99 o 
 -16   4  15       34.26       49.19     14.05 o 
 -14   4  15     1665.23     1734.86     34.73 o 
 -12   4  15       77.77       93.80     12.22 o 
 -10   4  15      862.86      906.17     19.27 o 
  -8   4  15     1849.76     1867.06     29.96 o 
  -6   4  15    18523.31    18076.53    142.13 o 
  -4   4  15      176.85      203.14     12.12 o 
  -2   4  15     6758.61     6714.26     68.47 o 
   0   4  15      483.19      433.67     15.35 o 
   2   4  15     3427.28     3476.26     41.68 o 
   4   4  15      724.01      669.47     21.50 o 
   6   4  15     4276.98     4298.80     77.24 o 
   8   4  15     1274.71     1183.90     36.67 o 
  10   4  15     1519.68     1603.80     36.68 o 
  12   4  15      139.85      134.36     22.49 o 
  14   4  15      913.67      888.50     50.84 o 
 -19   5  15     1299.77     1335.25     41.59 o 
 -17   5  15      461.78      492.85     33.20 o 
 -15   5  15     2230.06     2226.67     38.48 o 
 -13   5  15      222.55      260.49     15.82 o 
 -11   5  15      334.00      389.91     15.30 o 
  -9   5  15     2780.46     2622.32     33.19 o 
  -7   5  15      436.99      441.44     12.32 o 
  -5   5  15     5754.80     5521.60     58.52 o 
  -3   5  15      301.07      301.45     14.94 o 
  -1   5  15     4114.00     3986.00     50.48 o 
   1   5  15     1618.82     1553.61     28.91 o 
   3   5  15     2485.31     2561.65     38.83 o 
   5   5  15      857.22      895.23     29.47 o 
   7   5  15     2577.64     2648.59     51.20 o 
   9   5  15      515.37      498.36     25.56 o 
  11   5  15      314.28      311.11     25.92 o 
  13   5  15       68.11       56.80     19.82 o 
  15   5  15      286.84      307.75     36.98 o 
 -18   6  15       42.99       31.89     17.88 o 
 -16   6  15      206.38      190.28     17.64 o 
 -14   6  15        0.78        7.49     11.84 o 
 -12   6  15       19.15       31.54     10.52 o 
 -10   6  15      212.82      202.93     16.79 o 
  -8   6  15     1686.58     1780.07     36.97 o 
  -6   6  15      201.28      234.84     15.29 o 
  -4   6  15        8.50        7.04      9.07 o 
  -2   6  15      506.09      447.72     16.43 o 
   0   6  15      112.57      124.94     11.91 o 
   2   6  15      495.74      438.94     16.76 o 
   4   6  15      182.07      158.87     16.10 o 
   6   6  15     1485.03     1505.82     38.90 o 
   8   6  15       80.20       55.08     21.56 o 
  10   6  15        3.35      -11.72     16.78 o 
  12   6  15       55.84       36.35     20.93 o 
  14   6  15       58.04       57.29     37.00 o 
 -17   7  15      449.14      404.58     30.95 o 
 -15   7  15      245.98      287.89     16.54 o 
 -13   7  15      846.55      888.59     32.26 o 
 -11   7  15      288.36      311.59     19.39 o 
  -9   7  15     1484.29     1512.44     29.86 o 
  -7   7  15      978.04     1065.81     26.04 o 
  -5   7  15     3857.75     3862.99     75.25 o 
  -3   7  15     2331.79     2284.69     33.98 o 
  -1   7  15      678.52      766.36     21.33 o 
   1   7  15       96.82       84.86     12.11 o 
   3   7  15     2682.55     2885.89     45.06 o 
   5   7  15      118.37      149.26     21.34 o 
   7   7  15      652.55      696.12     29.74 o 
   9   7  15      254.48      279.04     28.35 o 
  11   7  15      324.14      337.15     30.05 o 
 -16   8  15       34.22        4.00     28.86 o 
 -14   8  15      613.46      593.66     44.66 o 
 -12   8  15       61.09       49.43     19.05 o 
 -10   8  15      676.08      685.67     32.16 o 
  -8   8  15      622.55      679.71     21.57 o 
  -6   8  15      731.51      765.27     21.96 o 
  -4   8  15       59.73       79.86     12.06 o 
  -2   8  15     2803.71     2808.37     42.85 o 
   0   8  15      179.31      151.46     14.17 o 
   2   8  15     1611.16     1696.22     32.53 o 
   4   8  15      295.50      307.29     30.44 o 
   6   8  15      242.66      269.64     22.82 o 
   8   8  15       56.40       44.33     19.83 o 
  10   8  15      308.05      272.86     28.79 o 
 -13   9  15      148.66      104.22     32.89 o 
 -11   9  15       74.69       63.92     27.68 o 
  -9   9  15      911.36      817.10     38.68 o 
  -7   9  15      950.32      933.87     48.09 o 
  -5   9  15       40.93       18.83     15.51 o 
  -3   9  15      286.90      244.85     19.98 o 
  -1   9  15        4.01       -0.75     12.03 o 
   1   9  15      591.26      595.25     24.49 o 
   3   9  15       55.73       53.21     15.16 o 
   5   9  15        0.42      -16.88     16.88 o 
   7   9  15      142.72       89.96     24.85 o 
   9   9  15       10.15       -5.58     21.98 o 
 -10  10  15     1895.02     1797.40     80.65 o 
  -8  10  15        2.82        1.06     26.17 o 
  -6  10  15       81.87       88.48     25.11 o 
  -4  10  15       77.75       78.36     18.24 o 
  -2  10  15     1357.78     1475.20     41.38 o 
   0  10  15       98.86       56.36     22.25 o 
   2  10  15     2553.20     2518.60     50.16 o 
   4  10  15        1.43       20.82     19.14 o 
   6  10  15      963.12      911.12     64.55 o 
  -5  11  15      233.61      244.06     28.32 o 
  -3  11  15       53.12       50.66     25.67 o 
  -1  11  15      344.54      389.02     48.20 o 
   1  11  15      148.58      185.64     36.25 o 
 -20   0  16     3955.96     3923.53    109.47 o 
 -18   0  16      101.12       92.79     29.44 o 
 -16   0  16     3300.92     3500.26    138.42 o 
 -14   0  16       16.36       19.26     17.08 o 
 -12   0  16    10985.17    11400.04    211.41 o 
 -10   0  16      676.38      595.78     28.01 o 
  -8   0  16     1571.02     1451.87     36.00 o 
  -6   0  16     3792.77     3700.00     58.55 o 
  -4   0  16     5900.91     5912.68    106.24 o 
  -2   0  16      885.66      909.95     30.53 o 
   0   0  16    24805.03    24547.17    323.00 o 
   2   0  16     3066.90     3080.62     60.60 o 
   4   0  16    18224.88    17979.11    245.37 o 
   6   0  16     1020.72      949.54     44.20 o 
   8   0  16     8425.79     8673.45    118.03 o 
  10   0  16     2294.82     2154.71     54.76 o 
  12   0  16     3980.42     3927.26     80.96 o 
  14   0  16      327.16      404.26     36.29 o 
  16   0  16      181.95      171.41     38.63 o 
 -21   1  16      120.12       90.35     23.75 o 
 -19   1  16      364.78      360.44     27.98 o 
 -17   1  16     1256.53     1285.52     42.06 o 
 -15   1  16      422.12      437.88     22.60 o 
 -13   1  16      242.78      256.33     16.80 o 
 -11   1  16     7637.91     7751.24     75.35 o 
  -9   1  16     2443.77     2449.83     42.49 o 
  -7   1  16     1302.57     1392.00     29.68 o 
  -5   1  16      350.29      423.68     12.76 o 
  -3   1  16     2938.73     2872.60     40.16 o 
  -1   1  16      535.16      577.62     16.20 o 
   1   1  16     2027.94     1955.53     35.89 o 
   3   1  16     1062.27     1088.23     29.99 o 
   5   1  16      795.30      851.36     22.30 o 
   7   1  16      172.53      159.68     12.08 o 
   9   1  16       63.24       62.39     11.78 o 
  11   1  16       26.66       30.64     14.25 o 
  13   1  16        9.96       19.89     15.73 o 
  15   1  16        0.44        1.78     16.93 o 
 -20   2  16      135.61      162.87     22.36 o 
 -18   2  16     1799.01     1773.05     44.05 o 
 -16   2  16       28.32       32.07     15.45 o 
 -14   2  16       46.13       44.60     15.59 o 
 -12   2  16        9.53       15.53      9.69 o 
 -10   2  16     1583.30     1541.63     24.27 o 
  -8   2  16      122.44      132.57      9.45 o 
  -6   2  16     1121.34     1100.39     20.80 o 
  -4   2  16       51.57       30.30      7.29 o 
  -2   2  16     2600.94     2631.83     41.23 o 
   0   2  16     4141.39     4240.64     53.32 o 
   2   2  16     1083.67     1137.25     21.90 o 
   4   2  16       96.35       45.32      9.04 o 
   6   2  16      748.86      733.90     20.40 o 
   8   2  16      582.63      543.97     20.15 o 
  10   2  16      522.47      515.35     21.94 o 
  12   2  16      400.30      421.60     21.83 o 
  14   2  16      788.17      757.62     43.85 o 
  16   2  16      308.03      398.15     41.88 o 
 -21   3  16      801.60      832.99     62.25 o 
 -19   3  16     1019.79     1088.23     36.26 o 
 -17   3  16      305.65      288.18     22.48 o 
 -15   3  16     1501.89     1537.18     35.76 o 
 -13   3  16       12.04        9.89     10.89 o 
 -11   3  16     2492.31     2563.30     35.57 o 
  -9   3  16       32.50       14.83      7.59 o 
  -7   3  16    12040.63    11765.08     92.35 o 
  -5   3  16     1140.54     1054.75     17.77 o 
  -3   3  16     8813.58     8873.33     71.49 o 
  -1   3  16     1834.40     1833.87     24.43 o 
   1   3  16     6839.13     6780.76     71.79 o 
   3   3  16     2381.39     2529.83     44.82 o 
   5   3  16     1649.69     1567.71     35.52 o 
   7   3  16      301.97      304.96     27.98 o 
   9   3  16     1757.12     1803.60     88.01 o 
  11   3  16      362.90      402.02     31.75 o 
  13   3  16     1412.06     1453.68     89.49 o 
  15   3  16        8.61       31.16     29.29 o 
 -20   4  16      597.11      667.31     47.04 o 
 -18   4  16       71.89       36.05     16.22 o 
 -16   4  16     1002.84      995.61     28.91 o 
 -14   4  16      234.06      253.70     16.23 o 
 -12   4  16      512.96      560.79     19.17 o 
 -10   4  16        6.18        5.17      8.43 o 
  -8   4  16     6294.07     6429.93     61.10 o 
  -6   4  16     1602.59     1531.56     24.61 o 
  -4   4  16     1217.85     1263.92     28.80 o 
  -2   4  16      818.89      742.08     17.03 o 
   0   4  16      472.71      443.05     17.53 o 
   2   4  16      108.25      103.55     12.81 o 
   4   4  16      444.35      467.30     29.15 o 
   6   4  16      682.79      778.53     32.06 o 
   8   4  16     1787.28     1715.31     41.44 o 
  10   4  16      450.53      371.14     27.34 o 
  12   4  16      110.71       75.43     26.08 o 
  14   4  16      116.49       78.88     34.24 o 
 -19   5  16      159.95      164.80     21.49 o 
 -17   5  16       76.84       97.77     20.70 o 
 -15   5  16     1146.99     1008.81     27.08 o 
 -13   5  16      345.94      373.41     18.01 o 
 -11   5  16     1907.14     1876.65     30.53 o 
  -9   5  16      118.29      129.96     11.32 o 
  -7   5  16     2669.97     2714.68     32.10 o 
  -5   5  16        8.81       -0.26      9.45 o 
  -3   5  16      464.35      473.37     17.34 o 
  -1   5  16      295.52      284.54     16.35 o 
   1   5  16     1030.31     1140.21     25.69 o 
   3   5  16       38.07       18.42     13.24 o 
   5   5  16     5336.53     5343.92     78.48 o 
   7   5  16       94.20      123.59     18.41 o 
   9   5  16     1004.97     1005.60     32.02 o 
  11   5  16        2.53      -16.62     16.62 o 
  13   5  16      856.97      813.49     45.75 o 
 -18   6  16       32.31       32.33     18.03 o 
 -16   6  16     2151.80     2193.23     42.10 o 
 -14   6  16      224.57      230.69     20.09 o 
 -12   6  16     1392.48     1502.16     27.80 o 
 -10   6  16      120.96      125.36     11.13 o 
  -8   6  16     1700.18     1740.28     49.30 o 
  -6   6  16      601.16      588.77     24.57 o 
  -4   6  16     4293.30     4270.84     51.41 o 
  -2   6  16       87.13      102.86     12.54 o 
   0   6  16     3197.14     3206.09     42.67 o 
   2   6  16      399.16      390.50     18.02 o 
   4   6  16     7150.94     6973.40    101.09 o 
   6   6  16      221.91      224.55     21.43 o 
   8   6  16     1651.51     1653.82     51.48 o 
  10   6  16      290.33      291.90     25.19 o 
  12   6  16      495.03      563.03     48.55 o 
 -17   7  16       12.77        8.14     19.44 o 
 -15   7  16        4.25       -7.91     12.39 o 
 -13   7  16       12.34       -6.26     14.09 o 
 -11   7  16       26.87       22.28     13.50 o 
  -9   7  16      230.22      212.32     15.16 o 
  -7   7  16      440.79      446.37     18.37 o 
  -5   7  16      625.89      681.56     20.87 o 
  -3   7  16     1186.42     1229.99     39.84 o 
  -1   7  16     2098.32     2025.76     39.71 o 
   1   7  16       18.57       28.41     11.48 o 
   3   7  16      286.46      291.39     18.06 o 
   5   7  16      275.78      275.95     24.65 o 
   7   7  16       34.24       31.96     17.93 o 
   9   7  16      517.95      493.39     29.04 o 
  11   7  16       46.18       48.87     23.90 o 
 -14   8  16      636.62      590.52     44.76 o 
 -12   8  16      677.61      718.91     34.10 o 
 -10   8  16      276.03      324.07     19.41 o 
  -8   8  16     1792.71     1762.53     35.47 o 
  -6   8  16       15.68       24.46     11.94 o 
  -4   8  16     1891.24     1886.06     33.74 o 
  -2   8  16       82.48       59.31     12.52 o 
   0   8  16      186.90      239.81     16.23 o 
   2   8  16        6.51        9.57     13.43 o 
   4   8  16      775.09      769.65     28.23 o 
   6   8  16       53.52       16.47     17.47 o 
   8   8  16      658.07      685.41     37.48 o 
  10   8  16      111.45      122.40     25.36 o 
 -13   9  16      839.88      869.78     51.48 o 
 -11   9  16      858.30     1016.85     61.57 o 
  -9   9  16      304.69      368.09     28.59 o 
  -7   9  16      872.69      869.75     32.79 o 
  -5   9  16       85.41       78.68     13.24 o 
  -3   9  16     3059.02     3059.67     44.99 o 
  -1   9  16        7.51       -5.71     12.64 o 
   1   9  16     3329.86     3396.79     52.69 o 
   3   9  16      388.28      381.70     21.46 o 
   5   9  16     1151.63     1171.15     38.40 o 
   7   9  16      489.52      472.89     31.90 o 
 -10  10  16        0.09        1.45     29.11 o 
  -8  10  16      161.43      192.34     35.28 o 
  -6  10  16      900.64      970.01     62.94 o 
  -4  10  16       87.90       79.42     25.32 o 
  -2  10  16      180.04      170.17     27.60 o 
   0  10  16        0.98       13.83     21.46 o 
   2  10  16      170.73      149.65     17.93 o 
   4  10  16       24.37        3.28     18.62 o 
 -21   1  17     1036.96      991.15     41.69 o 
 -19   1  17       73.55       45.73     20.42 o 
 -17   1  17     1045.01     1129.82     38.44 o 
 -15   1  17      974.68      925.06     33.53 o 
 -13   1  17     2581.18     2695.64     48.60 o 
 -11   1  17       73.75       97.96     11.79 o 
  -9   1  17     6545.53     6333.21     75.73 o 
  -7   1  17       88.49       81.24      9.76 o 
  -5   1  17    10791.84    10404.20     99.31 o 
  -3   1  17      108.61      104.56      9.74 o 
  -1   1  17    13477.22    12872.05    118.39 o 
   1   1  17      337.14      323.18     14.55 o 
   3   1  17      893.78      870.96     27.62 o 
   5   1  17     1076.88     1055.20     25.23 o 
   7   1  17     2700.85     2746.68     39.78 o 
   9   1  17      189.44      150.33     13.77 o 
  11   1  17     2817.74     2851.62     54.81 o 
  13   1  17        3.29      -15.06     15.59 o 
  15   1  17      342.40      337.58     24.27 o 
 -20   2  17      141.09      183.17     22.75 o 
 -18   2  17     1082.22     1057.96     35.31 o 
 -16   2  17       55.95       60.53     16.11 o 
 -14   2  17      131.10      139.78     15.45 o 
 -12   2  17      688.46      679.80     27.09 o 
 -10   2  17      462.52      467.02     15.58 o 
  -8   2  17      643.42      590.75     17.55 o 
  -6   2  17     2484.24     2430.56     31.92 o 
  -4   2  17     3400.26     3451.05     47.85 o 
  -2   2  17     4484.82     4515.94     57.41 o 
   0   2  17     1224.62     1229.13     23.11 o 
   2   2  17     8957.00     8840.90    123.63 o 
   4   2  17      714.31      716.92     20.14 o 
   6   2  17     1826.53     1769.43     31.69 o 
   8   2  17       91.79      113.56     12.80 o 
  10   2  17      769.20      818.67     26.26 o 
  12   2  17      150.25      123.37     26.27 o 
  14   2  17      145.42      169.51     41.05 o 
 -19   3  17      297.76      299.98     24.53 o 
 -17   3  17      106.79      112.30     27.46 o 
 -15   3  17       91.60       93.70     14.05 o 
 -13   3  17      413.20      399.73     17.95 o 
 -11   3  17        0.03       18.75      9.53 o 
  -9   3  17       29.09       28.58      9.16 o 
  -7   3  17     1957.04     1886.88     25.28 o 
  -5   3  17       10.90       13.80      7.19 o 
  -3   3  17      290.95      329.41     13.22 o 
  -1   3  17      194.97      187.71     10.48 o 
   1   3  17     1135.94     1098.74     27.64 o 
   3   3  17       40.40       27.72     12.73 o 
   5   3  17      235.22      233.70     17.81 o 
   7   3  17        8.52      -15.04     15.04 o 
   9   3  17       13.86       15.16     21.92 o 
  11   3  17       12.92       18.38     20.62 o 
  13   3  17       96.05       78.08     25.82 o 
  15   3  17       75.37       82.06     27.97 o 
 -20   4  17       22.90      -25.07     25.07 o 
 -18   4  17      694.78      734.89     28.05 o 
 -16   4  17      691.68      612.26     24.51 o 
 -14   4  17     1339.44     1373.14     30.26 o 
 -12   4  17     2850.91     2783.07     41.57 o 
 -10   4  17     2760.31     2757.32     35.63 o 
  -8   4  17     3442.72     3373.37     45.19 o 
  -6   4  17     7033.52     7034.85     68.61 o 
  -4   4  17     5128.42     5071.30     58.10 o 
  -2   4  17     3667.13     3521.39     45.94 o 
   0   4  17     1311.04     1361.28     29.93 o 
   2   4  17     1101.29     1197.94     40.19 o 
   4   4  17     3546.60     3502.79     57.98 o 
   6   4  17     3002.14     3272.92     56.83 o 
   8   4  17     1900.15     1967.49     44.52 o 
  10   4  17      419.64      392.88     28.54 o 
  12   4  17      968.44      931.50     46.54 o 
  14   4  17      608.61      593.79     42.81 o 
 -19   5  17       97.31       68.72     19.51 o 
 -17   5  17     1166.19     1282.39     34.12 o 
 -15   5  17        0.57       20.19     13.62 o 
 -13   5  17     3552.06     3547.28     49.14 o 
 -11   5  17      489.83      478.75     17.70 o 
  -9   5  17     3462.45     3505.78     40.54 o 
  -7   5  17      977.28      890.51     21.96 o 
  -5   5  17      792.49      788.28     22.92 o 
  -3   5  17       78.61      114.98     12.21 o 
  -1   5  17      609.91      716.98     22.74 o 
   1   5  17      144.11      154.37     16.43 o 
   3   5  17     4881.39     4747.67     72.18 o 
   5   5  17      868.60      868.70     61.89 o 
   7   5  17     1903.43     1918.86     72.72 o 
   9   5  17      717.62      655.53     29.63 o 
  11   5  17      401.11      456.45     28.14 o 
  13   5  17      106.55      142.65     31.15 o 
 -18   6  17        0.25       -1.90     17.90 o 
 -16   6  17     1065.50     1139.42     29.54 o 
 -14   6  17      225.44      233.50     20.79 o 
 -12   6  17       60.39       72.25     11.94 o 
 -10   6  17        2.16       12.58     12.94 o 
  -8   6  17      333.94      353.21     18.40 o 
  -6   6  17      199.31      185.62     14.64 o 
  -4   6  17       34.39       39.12     10.92 o 
  -2   6  17     1151.53     1095.91     27.42 o 
   0   6  17     1090.66     1038.45     26.56 o 
   2   6  17        4.78        8.87     13.36 o 
   4   6  17      261.20      259.33     21.33 o 
   6   6  17      400.60      409.43     31.48 o 
   8   6  17       47.64       53.26     22.98 o 
  10   6  17       28.57       39.49     22.09 o 
  12   6  17        0.20      -21.01     26.37 o 
 -15   7  17       46.79       40.59     24.72 o 
 -13   7  17     1287.15     1304.84     36.67 o 
 -11   7  17      179.68      210.46     17.91 o 
  -9   7  17     2891.17     2893.18     43.01 o 
  -7   7  17       59.58       49.27     12.85 o 
  -5   7  17     7075.64     6953.45     84.26 o 
  -3   7  17       21.47       16.30     12.37 o 
  -1   7  17     3882.89     4028.28     52.20 o 
   1   7  17        1.37       -4.86     12.17 o 
   3   7  17     3328.98     3371.18     70.48 o 
   5   7  17       65.80       55.91     18.19 o 
   7   7  17      673.65      667.47     30.95 o 
   9   7  17       17.44       13.36     20.14 o 
  11   7  17      696.95      652.10     38.53 o 
 -14   8  17      663.98      775.11     49.64 o 
 -12   8  17      159.58      189.56     24.43 o 
 -10   8  17      811.23      827.69     41.79 o 
  -8   8  17     1983.30     2076.63     36.52 o 
  -6   8  17      836.19      754.12     26.58 o 
  -4   8  17      710.04      725.90     23.10 o 
  -2   8  17     1495.95     1604.88     32.81 o 
   0   8  17     1278.96     1223.41     35.67 o 
   2   8  17      610.23      683.85     25.02 o 
   4   8  17      719.81      687.71     30.35 o 
   6   8  17      423.17      402.84     27.24 o 
   8   8  17        7.44       -9.56     19.05 o 
 -11   9  17       33.72       16.07     26.82 o 
  -9   9  17      382.45      405.29     29.37 o 
  -7   9  17      161.67      145.95     21.47 o 
  -5   9  17       35.53        7.84     13.20 o 
  -3   9  17       34.30       37.02     13.55 o 
  -1   9  17        1.31      -11.45     13.16 o 
   1   9  17       30.90       20.31     15.34 o 
   3   9  17      114.20       77.04     18.40 o 
   5   9  17        0.96       28.73     21.43 o 
   7   9  17       63.20       86.96     24.46 o 
  -8  10  17      816.24      926.84     52.25 o 
  -6  10  17      472.68      585.76     37.75 o 
  -4  10  17      114.95       99.88     25.54 o 
  -2  10  17     1169.52     1391.61     51.97 o 
   0  10  17      277.01      227.94     21.09 o 
   2  10  17      972.64      989.30     32.34 o 
 -20   0  18     1464.66     1494.70     69.72 o 
 -18   0  18      617.96      688.93     47.11 o 
 -16   0  18      402.76      423.16     37.36 o 
 -14   0  18      376.57      436.22     31.28 o 
 -12   0  18      121.09      161.93     21.87 o 
 -10   0  18     9381.18     9414.71    158.32 o 
  -8   0  18      335.55      285.98     21.84 o 
  -6   0  18     2088.00     2120.57     50.26 o 
  -4   0  18     1378.81     1262.84     37.90 o 
  -2   0  18      183.32      150.91     17.71 o 
   0   0  18     5609.26     5468.99    107.22 o 
   2   0  18     1662.63     1573.81     61.44 o 
   4   0  18     2215.59     2057.35     50.32 o 
   6   0  18     2498.81     2571.37     89.63 o 
   8   0  18       12.38       18.58     15.14 o 
  10   0  18     2145.06     2100.06     56.40 o 
  12   0  18     1056.11     1142.23     44.11 o 
  14   0  18      326.59      409.44     45.30 o 
 -21   1  18       83.48       71.78     37.15 o 
 -19   1  18       47.40       29.41     19.63 o 
 -17   1  18      174.05      137.13     38.11 o 
 -15   1  18      181.59      208.65     21.45 o 
 -13   1  18      375.31      343.68     18.37 o 
 -11   1  18       15.12       17.40      9.86 o 
  -9   1  18       41.27       52.57     11.61 o 
  -7   1  18      197.62      200.00     14.24 o 
  -5   1  18      160.39      166.98     12.73 o 
  -3   1  18      369.27      366.27     14.22 o 
  -1   1  18       74.21      122.28     32.93 o 
   1   1  18     8153.89     7789.35     86.37 o 
   3   1  18     4212.40     4369.77     56.66 o 
   5   1  18      175.98      176.27     13.75 o 
   7   1  18        3.59        0.74     10.34 o 
   9   1  18      193.45      198.35     17.40 o 
  11   1  18       25.95       43.80     16.81 o 
  13   1  18        6.33        9.15     16.79 o 
  15   1  18      151.27      179.39     21.39 o 
 -20   2  18      158.64      176.49     26.06 o 
 -18   2  18      764.34      723.96     41.12 o 
 -16   2  18        3.44      -13.69     15.88 o 
 -14   2  18      122.49      107.03     16.22 o 
 -12   2  18     1055.55     1051.77     27.83 o 
 -10   2  18       75.12       70.36     10.30 o 
  -8   2  18      708.66      670.29     21.75 o 
  -6   2  18     1479.08     1505.14     27.55 o 
  -4   2  18     2197.07     2182.86     37.42 o 
  -2   2  18      447.66      528.23     18.82 o 
   0   2  18      636.58      627.76     17.92 o 
   2   2  18     5128.25     4918.66     61.12 o 
   4   2  18     1355.12     1341.32     32.83 o 
   6   2  18      831.98      807.13     24.04 o 
   8   2  18      492.41      507.76     20.76 o 
  10   2  18      976.95      953.47     27.65 o 
  12   2  18      156.80      172.94     28.46 o 
  14   2  18      632.24      630.01     40.42 o 
 -19   3  18     1384.07     1440.80     45.80 o 
 -17   3  18       36.22       30.18     16.32 o 
 -15   3  18     1069.07     1124.44     30.67 o 
 -13   3  18      176.48      180.29     15.94 o 
 -11   3  18     6073.02     6211.35     70.08 o 
  -9   3  18      364.75      251.73     14.16 o 
  -7   3  18     8131.64     8058.55     76.70 o 
  -5   3  18      415.53      436.64     21.39 o 
  -3   3  18    13555.82    12774.63    118.91 o 
  -1   3  18        2.09       -4.66      7.66 o 
   1   3  18     5701.62     5499.31     69.00 o 
   3   3  18      309.71      318.61     19.44 o 
   5   3  18     4062.73     3974.02     71.85 o 
   7   3  18       43.81       20.77     17.92 o 
   9   3  18     1293.82     1277.05     42.27 o 
  11   3  18       91.75       76.02     25.64 o 
  13   3  18      997.93     1143.81     94.26 o 
 -18   4  18       49.67       42.04     16.85 o 
 -16   4  18      171.99      180.44     18.20 o 
 -14   4  18     1136.41     1186.62     30.62 o 
 -12   4  18      918.13      958.56     29.84 o 
 -10   4  18      294.55      304.84     13.87 o 
  -8   4  18     2921.76     2856.18     37.63 o 
  -6   4  18      308.69      302.99     13.11 o 
  -4   4  18      962.82      957.90     23.96 o 
  -2   4  18     2130.70     2147.18     42.48 o 
   0   4  18      158.20      136.77     15.90 o 
   2   4  18      173.25      177.21     17.05 o 
   4   4  18      531.37      516.14     24.10 o 
   6   4  18       12.77       -9.71     15.23 o 
   8   4  18       57.90       99.24     21.17 o 
  10   4  18      278.17      299.31     27.76 o 
  12   4  18      225.33      200.90     32.02 o 
 -17   5  18      275.91      324.22     21.56 o 
 -15   5  18     1520.52     1503.61     37.31 o 
 -13   5  18       36.74       34.79     12.95 o 
 -11   5  18      995.98      986.47     29.12 o 
  -9   5  18      295.91      310.39     16.26 o 
  -7   5  18     3497.82     3602.63     46.17 o 
  -5   5  18        4.13        6.48     10.60 o 
  -3   5  18     1102.52     1245.65     29.73 o 
  -1   5  18       56.45       10.84     13.15 o 
   1   5  18     2248.56     2308.24     61.53 o 
   3   5  18      577.52      479.02     27.48 o 
   5   5  18     2047.93     2049.22     51.30 o 
   7   5  18      320.72      325.30     26.71 o 
   9   5  18      247.59      256.39     26.64 o 
  11   5  18       41.50       56.13     23.70 o 
 -16   6  18      545.75      551.31     22.95 o 
 -14   6  18     3885.16     3990.67     54.41 o 
 -12   6  18     2177.91     2242.49     34.88 o 
 -10   6  18     1501.55     1553.35     33.00 o 
  -8   6  18     2820.18     2939.30     50.35 o 
  -6   6  18      900.04      966.88     26.02 o 
  -4   6  18     2727.66     2700.40     39.80 o 
  -2   6  18     2492.45     2506.82     41.03 o 
   0   6  18     1453.58     1495.93     47.93 o 
   2   6  18     5309.65     5267.99     80.23 o 
   4   6  18     3621.96     3517.16    141.90 o 
   6   6  18     2714.58     2569.80     93.97 o 
   8   6  18     1146.18     1077.17     57.50 o 
  10   6  18      754.08      761.88     51.15 o 
 -15   7  18       91.15      142.59     17.03 o 
 -13   7  18      107.33       88.77     17.00 o 
 -11   7  18      183.80      171.25     18.32 o 
  -9   7  18      897.71      805.53     23.94 o 
  -7   7  18      442.81      458.14     19.34 o 
  -5   7  18        9.13       26.26     12.34 o 
  -3   7  18      979.77      986.96     27.14 o 
  -1   7  18       13.48       10.41     12.68 o 
   1   7  18      293.23      336.94     21.07 o 
   3   7  18       16.08       24.11     17.14 o 
   5   7  18      233.29      236.96     23.07 o 
   7   7  18       24.75       25.86     21.20 o 
   9   7  18      108.37      108.19     25.53 o 
 -14   8  18      294.20      278.47     38.09 o 
 -12   8  18       76.54       76.79     17.37 o 
 -10   8  18      445.43      436.49     22.34 o 
  -8   8  18       86.71      110.92     15.09 o 
  -6   8  18     1203.48     1165.16     28.55 o 
  -4   8  18      434.03      459.73     21.47 o 
  -2   8  18     1247.06     1166.00     33.39 o 
   0   8  18      780.36      736.47     25.85 o 
   2   8  18      179.75      171.95     19.18 o 
   4   8  18      871.68      824.26     33.38 o 
   6   8  18      158.20      188.96     23.09 o 
   8   8  18      288.39      258.43     29.53 o 
 -11   9  18     1060.48     1204.19     58.34 o 
  -9   9  18      478.53      467.98     63.29 o 
  -7   9  18     2659.66     2787.59     45.99 o 
  -5   9  18       28.34       13.68     15.08 o 
  -3   9  18     2249.79     2307.00     43.30 o 
  -1   9  18        5.20        0.40     13.83 o 
   1   9  18      970.78     1004.91     30.36 o 
   3   9  18       57.12       67.40     20.24 o 
   5   9  18      813.83      834.93     65.86 o 
  -6  10  18      588.38      599.34     38.66 o 
  -4  10  18      138.29      125.74     31.31 o 
  -2  10  18       33.69       14.92     16.40 o 
   0  10  18        3.67       -8.86     16.23 o 
 -19   1  19       19.04       41.75     20.35 o 
 -17   1  19      156.80      148.26     23.19 o 
 -15   1  19       72.94       47.93     18.24 o 
 -13   1  19     1614.80     1856.60     37.73 o 
 -11   1  19     1329.23     1232.78     27.16 o 
  -9   1  19     4562.22     4505.06     60.68 o 
  -7   1  19        4.17       -0.10     10.00 o 
  -5   1  19     3438.24     3304.20     43.47 o 
  -3   1  19      310.99      300.00     15.25 o 
  -1   1  19     3245.92     3016.76     53.74 o 
   1   1  19      222.82      278.72     17.91 o 
   3   1  19       40.55       34.55     10.99 o 
   5   1  19      419.75      459.62     22.66 o 
   7   1  19     1194.01     1224.19     38.93 o 
   9   1  19      684.59      751.07     28.87 o 
  11   1  19     1368.15     1584.77     41.40 o 
  13   1  19      156.47      123.39     20.00 o 
 -20   2  19      268.32      299.48     41.42 o 
 -18   2  19      588.76      633.30     32.72 o 
 -16   2  19      767.91      730.48     35.41 o 
 -14   2  19      547.22      570.50     34.54 o 
 -12   2  19     3114.26     2990.29     44.00 o 
 -10   2  19     2815.76     2928.69     44.18 o 
  -8   2  19     1403.38     1477.72     28.55 o 
  -6   2  19     1162.34     1148.04     27.58 o 
  -4   2  19     2836.84     2678.53     42.62 o 
  -2   2  19       49.14       56.56     11.66 o 
   0   2  19     5126.77     5136.67     58.60 o 
   2   2  19     1305.48     1436.16     35.96 o 
   4   2  19     2072.14     2170.97     36.59 o 
   6   2  19      504.86      552.82     21.17 o 
   8   2  19     1575.13     1523.93     45.92 o 
  10   2  19      272.97      221.09     28.73 o 
  12   2  19      359.64      352.13     36.10 o 
  14   2  19        1.89      -10.25     29.56 o 
 -19   3  19        6.69       13.04     18.26 o 
 -17   3  19        3.95        4.52     16.78 o 
 -15   3  19       66.46       53.81     15.28 o 
 -13   3  19      735.37      744.81     24.98 o 
 -11   3  19       59.53       78.16     12.46 o 
  -9   3  19       93.14       82.83     11.93 o 
  -7   3  19      796.37      607.39     18.84 o 
  -5   3  19        8.70        5.56      9.02 o 
  -3   3  19       37.39       50.04      9.69 o 
  -1   3  19      107.66      133.26     11.80 o 
   1   3  19     3545.82     3353.99     67.61 o 
   3   3  19      132.71      138.35     17.32 o 
   5   3  19       30.47       18.36     16.42 o 
   7   3  19      413.89      381.01     26.93 o 
   9   3  19       34.42       20.56     19.40 o 
  11   3  19       55.16       66.17     26.72 o 
  13   3  19       56.29       66.32     28.16 o 
 -18   4  19      250.49      236.56     22.30 o 
 -16   4  19     2287.39     2422.54     47.80 o 
 -14   4  19      274.42      293.80     19.52 o 
 -12   4  19     1951.26     1966.50     37.99 o 
 -10   4  19      142.35      105.60     13.01 o 
  -8   4  19     2992.91     3012.47     42.18 o 
  -6   4  19        6.77        5.44     10.23 o 
  -4   4  19     3088.92     3087.59     42.65 o 
  -2   4  19      661.70      658.69     43.75 o 
   0   4  19      558.06      501.68     23.20 o 
   2   4  19     1168.58     1206.15     33.83 o 
   4   4  19     1174.98     1127.89     33.84 o 
   6   4  19      951.08      863.67     55.06 o 
   8   4  19     1101.35     1178.43     50.77 o 
  10   4  19      257.59      350.55     29.93 o 
  12   4  19      958.02      953.87     48.64 o 
 -17   5  19     1241.39     1249.89     39.76 o 
 -15   5  19     1785.67     1801.35     44.02 o 
 -13   5  19     4001.53     3999.27     78.05 o 
 -11   5  19      225.72      262.92     15.97 o 
  -9   5  19     3994.10     3918.37     49.93 o 
  -7   5  19      349.31      374.41     24.90 o 
  -5   5  19     2828.89     2849.97     98.49 o 
  -3   5  19      309.73      271.13     27.34 o 
  -1   5  19     1159.49     1157.73     37.88 o 
   1   5  19       78.63       59.34     18.30 o 
   3   5  19     3757.51     3688.49     96.82 o 
   5   5  19      219.31      226.23     24.63 o 
   7   5  19      832.44      855.45     49.22 o 
   9   5  19      336.18      312.84     25.69 o 
  11   5  19      675.74      665.77     44.44 o 
 -16   6  19       91.66       71.25     17.95 o 
 -14   6  19       11.75       55.98     17.03 o 
 -12   6  19       72.40       66.09     12.85 o 
 -10   6  19        1.67       -1.21     12.36 o 
  -8   6  19      199.41      159.16     16.86 o 
  -6   6  19      116.69       77.32     15.34 o 
  -4   6  19      287.57      313.21     21.73 o 
  -2   6  19       13.74       39.30     17.71 o 
   0   6  19       46.67       53.46     18.69 o 
   2   6  19       14.12       58.30     19.42 o 
   4   6  19        5.96      -18.70     18.70 o 
   6   6  19        8.77       17.44     20.09 o 
   8   6  19       20.11       12.92     20.95 o 
  10   6  19        1.13      -21.90     21.90 o 
 -15   7  19      159.00       98.38     24.04 o 
 -13   7  19     1862.92     1956.18     57.82 o 
 -11   7  19       18.08        5.57     14.80 o 
  -9   7  19     2462.46     2473.60     41.03 o 
  -7   7  19      224.65      241.18     17.15 o 
  -5   7  19     3892.27     3938.10     55.76 o 
  -3   7  19      590.56      556.49     32.26 o 
  -1   7  19     2456.71     2535.99     53.04 o 
   1   7  19      366.04      339.82     26.84 o 
   3   7  19     3031.58     3088.78     67.29 o 
   5   7  19      192.54      130.82     26.76 o 
   7   7  19     1523.06     1551.64     51.79 o 
   9   7  19       25.59       10.43     23.23 o 
 -12   8  19      515.53      727.59     32.64 o 
 -10   8  19       11.63       13.86     15.39 o 
  -8   8  19     3490.93     3894.18     53.93 o 
  -6   8  19      713.61      740.26     24.88 o 
  -4   8  19     1719.30     1808.02     38.03 o 
  -2   8  19     1242.22     1300.60     33.08 o 
   0   8  19      436.34      465.24     39.23 o 
   2   8  19       20.66       17.87     19.87 o 
   4   8  19      576.26      584.64     34.09 o 
   6   8  19       71.40       64.12     24.57 o 
  -9   9  19       29.41       49.83     28.25 o 
  -7   9  19        7.61        4.49     14.34 o 
  -5   9  19        4.03       -0.30     14.61 o 
  -3   9  19      217.62      223.67     19.38 o 
  -1   9  19      640.56      611.63     26.14 o 
   1   9  19       52.72       44.57     17.91 o 
   3   9  19      255.53      175.83     25.32 o 
  -4  10  19      236.05      218.04     56.40 o 
  -2  10  19      189.34      332.39     58.62 o 
 -20   0  20      251.20      294.09     52.29 o 
 -18   0  20     1198.47     1264.90     58.32 o 
 -16   0  20       15.34       14.88     24.75 o 
 -14   0  20     2058.76     2108.36     58.19 o 
 -12   0  20       15.00       10.87     25.76 o 
 -10   0  20     8637.74     8796.43    182.66 o 
  -8   0  20     1194.56     1099.22     66.02 o 
  -6   0  20     2192.41     2097.67     52.38 o 
  -4   0  20      953.09      836.89     33.39 o 
  -2   0  20     1600.51     1729.31     58.44 o 
   0   0  20     1465.56     1425.16     42.00 o 
   2   0  20     2201.17     2066.53     57.20 o 
   4   0  20       32.32       40.03     17.03 o 
   6   0  20     1182.94     1281.57     43.28 o 
   8   0  20       21.81       -1.75     16.15 o 
  10   0  20     2036.01     2169.49     59.37 o 
  12   0  20      118.11      105.91     33.31 o 
 -19   1  20      289.76      316.91     28.97 o 
 -17   1  20      249.52      265.50     25.76 o 
 -15   1  20       56.72       45.69     16.00 o 
 -13   1  20     4153.44     4157.47     60.51 o 
 -11   1  20     3828.78     3774.52     51.07 o 
  -9   1  20       14.60       19.46     11.83 o 
  -7   1  20      209.85      232.83     16.21 o 
  -5   1  20        2.96        4.80      9.91 o 
  -3   1  20        6.63        0.09      9.72 o 
  -1   1  20      481.14      505.89     18.82 o 
   1   1  20       46.14       57.51     11.57 o 
   3   1  20     4446.10     4441.13     73.66 o 
   5   1  20      809.72      811.75     24.25 o 
   7   1  20      850.59      838.05     23.77 o 
   9   1  20      195.82      195.01     19.60 o 
  11   1  20        4.17        3.12     16.39 o 
  13   1  20       13.80       43.53     18.17 o 
 -18   2  20      175.12      172.86     23.88 o 
 -16   2  20       78.35       86.40     21.15 o 
 -14   2  20      398.21      355.24     36.54 o 
 -12   2  20      272.66      217.84     15.82 o 
 -10   2  20     1988.00     1931.45     34.34 o 
  -8   2  20      856.57      781.06     21.87 o 
  -6   2  20     1639.19     1670.28     34.51 o 
  -4   2  20      512.94      550.77     20.66 o 
  -2   2  20       20.98       41.14     11.53 o 
   0   2  20       53.80       41.99     14.66 o 
   2   2  20      352.27      348.30     16.63 o 
   4   2  20      112.78       90.49     13.42 o 
   6   2  20      550.38      509.12     29.75 o 
   8   2  20      286.11      269.56     21.45 o 
  10   2  20       86.46       54.13     25.06 o 
  12   2  20        3.17      -10.02     25.02 o 
 -19   3  20      593.99      620.69     31.09 o 
 -17   3  20      426.96      470.59     26.88 o 
 -15   3  20     1776.53     1827.34     46.44 o 
 -13   3  20       30.07       20.82     13.56 o 
 -11   3  20     1269.60     1298.71     28.80 o 
  -9   3  20      188.66      189.53     15.43 o 
  -7   3  20     5456.80     5383.95     67.01 o 
  -5   3  20     1289.15     1374.73     30.47 o 
  -3   3  20     2568.90     2678.12     38.44 o 
  -1   3  20     3505.24     3478.47     52.63 o 
   1   3  20     4467.73     4381.88     55.07 o 
   3   3  20      228.87      256.15     22.67 o 
   5   3  20     1405.07     1414.76     43.21 o 
   7   3  20      948.67      996.49     38.56 o 
   9   3  20     1543.05     1550.51    104.03 o 
  11   3  20      121.39      161.79     54.72 o 
 -18   4  20       78.10       68.89     19.89 o 
 -16   4  20       18.41       59.86     16.56 o 
 -14   4  20      248.56      301.82     25.43 o 
 -12   4  20       22.07      -10.32     12.56 o 
 -10   4  20      550.69      503.63     19.29 o 
  -8   4  20      228.54      232.88     15.79 o 
  -6   4  20      550.77      508.51     19.11 o 
  -4   4  20        3.18        8.78      7.92 o 
  -2   4  20      935.20      900.49     29.68 o 
   0   4  20      155.95      155.20     17.56 o 
   2   4  20       50.42       32.47     15.67 o 
   4   4  20        0.41       14.81     15.36 o 
   6   4  20      187.91      227.18     28.75 o 
   8   4  20       71.41       43.07     21.49 o 
  10   4  20      749.53      773.88     38.09 o 
  12   4  20        3.49      -27.01     27.01 o 
 -17   5  20       42.13       46.78     18.97 o 
 -15   5  20      670.20      696.60     26.92 o 
 -13   5  20        8.15        5.71     13.71 o 
 -11   5  20      210.28      233.73     16.90 o 
  -9   5  20       98.52      118.12     15.38 o 
  -7   5  20     1841.43     1837.95     47.60 o 
  -5   5  20     1439.22     1355.45     41.65 o 
  -3   5  20     5965.13     5580.89     92.45 o 
  -1   5  20        3.64       -6.60     16.36 o 
   1   5  20     1435.12     1442.37     44.85 o 
   3   5  20      373.13      343.10     27.03 o 
   5   5  20      809.81      872.32     65.07 o 
   7   5  20      380.76      422.71     33.74 o 
   9   5  20       11.31       13.87     22.36 o 
  11   5  20      357.92      344.99     37.12 o 
 -16   6  20      102.16      109.72     18.21 o 
 -14   6  20     3641.70     3776.72     73.32 o 
 -12   6  20      531.99      553.38     30.91 o 
 -10   6  20     1790.52     1880.33     43.93 o 
  -8   6  20       41.21       41.12     16.01 o 
  -6   6  20     4362.68     4399.91     79.53 o 
  -4   6  20      397.07      425.58     27.81 o 
  -2   6  20     4019.59     3851.98     74.50 o 
   0   6  20       24.58       20.03     17.81 o 
   2   6  20     3747.29     3710.66     74.69 o 
   4   6  20       88.72       94.07     21.73 o 
   6   6  20     1933.52     1941.93     62.84 o 
   8   6  20        6.04      -20.96     21.42 o 
  10   6  20      866.03      860.26     63.33 o 
 -13   7  20        0.74      -12.28     17.72 o 
 -11   7  20      131.60      130.26     21.60 o 
  -9   7  20      574.38      661.88     26.70 o 
  -7   7  20       52.31       54.94     15.93 o 
  -5   7  20      138.26      185.85     22.88 o 
  -3   7  20      867.11      845.18     35.66 o 
  -1   7  20       10.65       34.13     19.38 o 
   1   7  20      165.20      158.53     23.81 o 
   3   7  20      150.02      141.95     24.23 o 
   5   7  20        2.91       -7.65     20.82 o 
   7   7  20       32.21       52.05     23.61 o 
 -12   8  20       62.61       53.74     21.44 o 
 -10   8  20      451.63      446.47     24.55 o 
  -8   8  20       17.48       20.53     15.33 o 
  -6   8  20      772.67      763.00     28.93 o 
  -4   8  20       18.83       48.55     20.16 o 
  -2   8  20     1243.64     1205.66     54.99 o 
   0   8  20       34.68       39.91     20.54 o 
   2   8  20      486.96      486.61     50.67 o 
   4   8  20       68.01       95.26     24.10 o 
   6   8  20      530.83      546.01     36.47 o 
  -9   9  20      228.88      183.79     21.47 o 
  -7   9  20      504.01      473.32     28.08 o 
  -5   9  20       23.66       21.80     16.73 o 
  -3   9  20      740.82      730.88     50.77 o 
  -1   9  20      121.56      119.33     24.06 o 
   1   9  20      457.23      539.72     41.66 o 
   3   9  20      543.21      459.40     75.27 o 
 -19   1  21      417.50      407.81     31.49 o 
 -17   1  21      154.09      145.33     35.41 o 
 -15   1  21      139.98      109.51     20.43 o 
 -13   1  21     1765.15     1869.41     39.12 o 
 -11   1  21     1417.96     1475.21     31.29 o 
  -9   1  21     2050.91     2097.55     39.65 o 
  -7   1  21       42.83       24.65     12.77 o 
  -5   1  21     1442.37     1329.66     33.63 o 
  -3   1  21      267.52      294.84     16.64 o 
  -1   1  21     2668.62     2564.21     42.06 o 
   1   1  21     2066.69     2116.22     56.53 o 
   3   1  21     1013.71     1020.60     27.30 o 
   5   1  21      422.73      456.28     21.28 o 
   7   1  21      720.73      775.48     25.18 o 
   9   1  21      832.43      850.95     31.74 o 
  11   1  21      224.45      248.26     22.88 o 
 -18   2  21        0.21       -7.83     19.92 o 
 -16   2  21     1092.31     1118.76     35.73 o 
 -14   2  21      157.97      161.54     19.44 o 
 -12   2  21     3787.18     3850.65     58.03 o 
 -10   2  21      138.20      110.00     13.44 o 
  -8   2  21     1703.20     1682.03     33.84 o 
  -6   2  21       12.88       -2.75     11.60 o 
  -4   2  21      170.87      173.61     15.53 o 
  -2   2  21     1101.67     1035.68     30.86 o 
   0   2  21      676.41      671.79     21.90 o 
   2   2  21     1049.53      985.50     36.10 o 
   4   2  21     1647.37     1693.38     67.69 o 
   6   2  21      152.44      137.40     14.67 o 
   8   2  21     1880.44     1889.55     44.52 o 
  10   2  21      256.91      339.02     67.08 o 
  12   2  21      282.48      215.14     31.91 o 
 -17   3  21       40.46       43.11     18.31 o 
 -15   3  21        0.49        8.17     14.71 o 
 -13   3  21      547.09      554.51     25.77 o 
 -11   3  21       26.93       17.87     13.20 o 
  -9   3  21       85.30       91.76     14.12 o 
  -7   3  21      505.29      531.29     19.84 o 
  -5   3  21       81.27       90.73     12.02 o 
  -3   3  21     1289.46     1304.54     26.79 o 
  -1   3  21       34.50       19.63      9.80 o 
   1   3  21       47.01       57.49     15.59 o 
   3   3  21       34.04       31.06     17.95 o 
   5   3  21       16.27       -7.33     17.17 o 
   7   3  21      709.76      672.27     33.92 o 
   9   3  21      346.42      342.92     29.67 o 
  11   3  21        0.11      -24.82     24.82 o 
 -18   4  21      117.64      132.42     31.25 o 
 -16   4  21     3062.56     3034.57     56.69 o 
 -14   4  21      654.86      574.12     34.68 o 
 -12   4  21     1024.37      950.95     27.96 o 
 -10   4  21       70.64       69.00     14.28 o 
  -8   4  21     2353.80     2250.03     39.80 o 
  -6   4  21       49.93       53.87     12.04 o 
  -4   4  21     4814.74     4556.23     81.05 o 
  -2   4  21      785.70      693.82     31.69 o 
   0   4  21     4126.42     4072.95     69.40 o 
   2   4  21      868.77      885.14     31.62 o 
   4   4  21     2161.09     2249.78     50.97 o 
   6   4  21        0.38        3.31     21.66 o 
   8   4  21     1549.32     1681.07     77.24 o 
  10   4  21       30.42       -1.78     22.62 o 
 -17   5  21      644.43      602.66     58.97 o 
 -15   5  21     1071.46     1077.72     35.63 o 
 -13   5  21      279.74      297.91     19.62 o 
 -11   5  21      787.92      862.83     24.34 o 
  -9   5  21      843.17      927.78     44.91 o 
  -7   5  21     1119.82     1230.60     40.87 o 
  -5   5  21     1394.19     1488.75     64.19 o 
  -3   5  21      898.84      815.96     34.94 o 
  -1   5  21     1285.43     1259.59     41.65 o 
   1   5  21      247.57      268.41     25.92 o 
   3   5  21      826.50      853.65     41.37 o 
   5   5  21     1381.43     1460.77    124.15 o 
   7   5  21      450.55      410.77     27.67 o 
   9   5  21      468.31      497.58     34.98 o 
 -14   6  21        1.25        8.17     15.28 o 
 -12   6  21      203.94      175.98     23.91 o 
 -10   6  21       49.50       57.76     17.80 o 
  -8   6  21       95.24       88.26     20.41 o 
  -6   6  21       38.89       53.95     19.93 o 
  -4   6  21       95.39       91.63     26.25 o 
  -2   6  21        2.74       18.92     18.29 o 
   0   6  21        6.24      -11.10     17.61 o 
   2   6  21        0.48       19.07     19.15 o 
   4   6  21      104.49      146.00     24.48 o 
   6   6  21      356.49      311.15     30.12 o 
   8   6  21       31.54       15.44     22.69 o 
 -13   7  21      743.13      702.83     34.58 o 
 -11   7  21      421.24      438.10     28.95 o 
  -9   7  21      814.99      831.67     30.18 o 
  -7   7  21     1600.50     1555.42     42.72 o 
  -5   7  21     1679.25     1759.71     50.46 o 
  -3   7  21     1033.46     1099.49     41.09 o 
  -1   7  21      768.66      853.42     40.26 o 
   1   7  21      572.48      565.73     33.20 o 
   3   7  21      736.46      732.55     37.04 o 
   5   7  21      813.21      764.67     48.56 o 
   7   7  21      417.15      477.48     35.15 o 
 -10   8  21      442.83      470.70     27.50 o 
  -8   8  21      214.06      268.17     21.87 o 
  -6   8  21        3.90       10.02     19.67 o 
  -4   8  21      806.48      857.30     70.73 o 
  -2   8  21       19.64        5.72     19.76 o 
   0   8  21      744.94      724.14     44.78 o 
   2   8  21       38.96       51.81     22.22 o 
   4   8  21     1631.55     1576.90     61.76 o 
  -7   9  21      135.59      209.67     42.51 o 
  -5   9  21        1.84       -2.61     19.52 o 
  -3   9  21      193.92      191.77     25.69 o 
  -1   9  21       79.64       50.33     23.07 o 
 -18   0  22     1726.59     1670.21     70.81 o 
 -16   0  22        1.13        8.93     24.91 o 
 -14   0  22     3253.74     3057.16    102.40 o 
 -12   0  22       73.05       23.71     27.37 o 
 -10   0  22     2324.35     2255.21     78.09 o 
  -8   0  22       69.93       79.38     18.35 o 
  -6   0  22     1710.98     1666.86     77.67 o 
  -4   0  22      935.46      887.97     36.58 o 
  -2   0  22     5952.69     5865.92    103.96 o 
   0   0  22      671.98      593.48     55.00 o 
   2   0  22     4401.08     4383.66    115.42 o 
   4   0  22        1.12      -15.71     16.75 o 
   6   0  22      441.87      428.45     29.82 o 
   8   0  22      179.56      156.12     24.97 o 
  10   0  22      559.55      484.27     46.41 o 
 -17   1  22      224.32      155.52     34.90 o 
 -15   1  22       93.96       56.24     20.24 o 
 -13   1  22       18.88       35.91     14.89 o 
 -11   1  22       31.28       28.13     13.57 o 
  -9   1  22       33.84       29.65     14.87 o 
  -7   1  22      469.42      464.96     30.20 o 
  -5   1  22      244.34      240.05     16.34 o 
  -3   1  22        7.62       20.52     11.72 o 
  -1   1  22      970.95      975.41     26.80 o 
   1   1  22     1377.28     1401.43     32.14 o 
   3   1  22      137.59      150.90     15.50 o 
   5   1  22      144.60      160.57     16.31 o 
   7   1  22      999.06     1139.11     52.25 o 
   9   1  22      717.25      772.92     30.97 o 
  11   1  22       32.54       16.66     17.56 o 
 -18   2  22      288.75      299.37     39.04 o 
 -16   2  22       16.16      -14.13     18.89 o 
 -14   2  22     1238.25     1173.59     40.84 o 
 -12   2  22        0.65       19.37     12.71 o 
 -10   2  22     3290.54     3244.31     47.55 o 
  -8   2  22       28.25       20.90     11.78 o 
  -6   2  22      923.25      984.12     28.58 o 
  -4   2  22      127.06      117.16     16.75 o 
  -2   2  22      619.26      634.41     32.10 o 
   0   2  22      140.49      127.35     14.14 o 
   2   2  22      603.47      562.87     21.37 o 
   4   2  22       74.96       85.47     14.38 o 
   6   2  22      747.71      760.16     34.36 o 
   8   2  22      271.07      355.42     28.59 o 
  10   2  22      174.02      260.24     32.69 o 
 -17   3  22      841.56      888.01     43.11 o 
 -15   3  22      477.37      449.44     26.13 o 
 -13   3  22     1605.16     1627.40     48.22 o 
 -11   3  22     1540.36     1504.97     35.14 o 
  -9   3  22     1105.28     1106.00     29.64 o 
  -7   3  22      907.35      901.83     29.61 o 
  -5   3  22     3986.01     3876.27     51.16 o 
  -3   3  22      388.14      392.53     16.78 o 
  -1   3  22     1131.20     1143.21     26.54 o 
   1   3  22        7.76        3.76     17.17 o 
   3   3  22     1885.94     1936.98     52.03 o 
   5   3  22      415.80      434.93     29.20 o 
   7   3  22     1883.85     1894.81     73.78 o 
   9   3  22      299.63      255.09     28.99 o 
 -16   4  22       54.82       80.72     18.25 o 
 -14   4  22        7.84        8.61     16.66 o 
 -12   4  22       63.82       66.32     16.96 o 
 -10   4  22      166.31      175.12     16.69 o 
  -8   4  22      275.11      241.71     16.81 o 
  -6   4  22      390.83      368.26     18.93 o 
  -4   4  22     1092.57      963.34     37.01 o 
  -2   4  22      761.17      689.81     28.56 o 
   0   4  22       54.85       81.43     17.68 o 
   2   4  22      537.74      567.03     27.84 o 
   4   4  22       43.16       53.20     20.99 o 
   6   4  22      308.13      349.84     33.52 o 
   8   4  22      205.58      197.15     30.15 o 
  10   4  22      241.09      230.28     35.08 o 
 -15   5  22      763.51      811.78     29.13 o 
 -13   5  22       98.28       88.39     17.65 o 
 -11   5  22      204.06      226.88     19.60 o 
  -9   5  22      125.45      107.04     13.96 o 
  -7   5  22     1098.19     1088.40     39.90 o 
  -5   5  22     1135.27     1066.64     44.68 o 
  -3   5  22      609.64      511.01     29.82 o 
  -1   5  22     1153.39     1138.99     41.60 o 
   1   5  22      626.96      550.44     32.06 o 
   3   5  22      866.26      889.98     38.91 o 
   5   5  22      815.41      902.17     38.91 o 
   7   5  22      227.59      227.61     29.67 o 
   9   5  22       41.40       32.88     24.85 o 
 -14   6  22     1291.16     1435.80     37.05 o 
 -12   6  22      157.29      121.52     35.92 o 
 -10   6  22     2265.09     2218.25     94.58 o 
  -8   6  22       67.70       54.89     20.20 o 
  -6   6  22     3353.73     3282.16     69.54 o 
  -4   6  22       26.08        7.21     19.04 o 
  -2   6  22     1240.34     1347.75     45.49 o 
   0   6  22       16.51       16.91     19.44 o 
   2   6  22      684.44      749.16     40.41 o 
   4   6  22      469.95      490.34     47.75 o 
   6   6  22     1455.27     1638.38     54.03 o 
 -13   7  22       38.05       47.74     46.85 o 
 -11   7  22      598.17      592.54     37.44 o 
  -9   7  22       48.41       10.50     18.90 o 
  -7   7  22        8.80      -12.60     18.84 o 
  -5   7  22       11.61       26.33     24.84 o 
  -3   7  22       18.37       23.38     20.37 o 
  -1   7  22      599.45      604.87     53.44 o 
   1   7  22       27.95       20.93     20.80 o 
   3   7  22      483.01      523.60     54.13 o 
   5   7  22       45.54       65.63     24.97 o 
 -10   8  22       83.39       64.17     38.62 o 
  -8   8  22      529.38      539.89     32.64 o 
  -6   8  22      829.10      731.47     36.16 o 
  -4   8  22      188.56      158.90     27.68 o 
  -2   8  22      329.26      249.77     28.71 o 
   0   8  22       75.56       68.14     23.32 o 
   2   8  22      389.00      431.06     33.12 o 
 -17   1  23      133.55      191.14     25.82 o 
 -15   1  23      938.66      932.85     38.61 o 
 -13   1  23      927.94      958.36     34.62 o 
 -11   1  23     1483.77     1408.54     34.92 o 
  -9   1  23      138.71       91.30     21.22 o 
  -7   1  23     1103.42     1109.63     33.49 o 
  -5   1  23       11.17       -2.07     11.33 o 
  -3   1  23     4120.08     4180.95     59.47 o 
  -1   1  23     1171.60     1088.68     29.05 o 
   1   1  23     4411.79     4370.30     61.21 o 
   3   1  23     1116.76     1169.56     30.52 o 
   5   1  23      506.75      530.28     22.45 o 
   7   1  23      267.34      288.46     22.55 o 
   9   1  23      494.19      479.57     26.21 o 
 -16   2  23      989.85     1090.67     44.64 o 
 -14   2  23       14.96       17.37     16.80 o 
 -12   2  23     1070.29     1076.07     28.91 o 
 -10   2  23      431.45      473.08     20.39 o 
  -8   2  23     2593.79     2372.61     39.53 o 
  -6   2  23      404.39      450.29     20.58 o 
  -4   2  23     1521.56     1435.88     38.26 o 
  -2   2  23     1405.58     1366.61     41.61 o 
   0   2  23     3331.88     3258.70     59.24 o 
   2   2  23      242.87      224.80     17.81 o 
   4   2  23      799.64      808.83     34.45 o 
   6   2  23      899.00      881.02     26.82 o 
   8   2  23     1253.82     1290.69     69.03 o 
  10   2  23      151.94      139.34     35.30 o 
 -17   3  23      168.74      174.24     24.99 o 
 -15   3  23        0.15      -15.68     15.68 o 
 -13   3  23      172.01      163.46     20.25 o 
 -11   3  23       49.27       38.16     14.82 o 
  -9   3  23      329.08      264.84     18.68 o 
  -7   3  23       13.58       20.88     12.08 o 
  -5   3  23     1472.35     1331.77     29.35 o 
  -3   3  23      412.08      337.51     16.55 o 
  -1   3  23      941.31      845.15     25.22 o 
   1   3  23       13.59        9.46     18.56 o 
   3   3  23       12.00       30.03     19.31 o 
   5   3  23      112.12       97.46     22.99 o 
   7   3  23      160.85      136.51     25.79 o 
   9   3  23        6.59        3.19     23.00 o 
 -16   4  23     1070.53     1159.96     69.03 o 
 -14   4  23      280.49      256.28     23.17 o 
 -12   4  23     1923.55     1939.93     44.51 o 
 -10   4  23        2.54      -12.08     13.37 o 
  -8   4  23      757.63      748.92     24.92 o 
  -6   4  23      227.21      231.45     20.86 o 
  -4   4  23     1352.06     1248.37     43.07 o 
  -2   4  23       22.29       22.23     15.65 o 
   0   4  23      673.68      774.62     30.88 o 
   2   4  23     1167.16     1180.45     37.52 o 
   4   4  23     2060.86     2119.03     57.39 o 
   6   4  23       42.61       30.63     28.15 o 
   8   4  23      428.08      445.50     34.40 o 
 -15   5  23      335.60      367.52     28.05 o 
 -13   5  23      113.62       87.23     18.33 o 
 -11   5  23      933.67      983.54     30.54 o 
  -9   5  23      226.29      240.95     25.66 o 
  -7   5  23     1077.07     1144.27     55.03 o 
  -5   5  23      607.80      623.67     49.27 o 
  -3   5  23     1064.25     1122.88     48.02 o 
  -1   5  23       25.24       14.65     19.48 o 
   1   5  23     1082.33     1139.31     43.77 o 
   3   5  23        5.45       -7.06     20.28 o 
   5   5  23     2113.58     2169.29     58.11 o 
   7   5  23       47.34       58.86     25.34 o 
 -12   6  23        2.80       11.13     40.04 o 
 -10   6  23      276.87      328.30     31.18 o 
  -8   6  23      724.08      678.67     48.65 o 
  -6   6  23       82.37       93.98     22.68 o 
  -4   6  23      179.51      211.41     26.25 o 
  -2   6  23        3.52       29.08     20.84 o 
   0   6  23       52.20       49.45     21.94 o 
   2   6  23        1.01        1.12     20.85 o 
   4   6  23        8.64       -3.51     25.67 o 
   6   6  23       58.75       36.94     24.69 o 
 -11   7  23      107.73       99.23     27.34 o 
  -9   7  23       13.17       18.49     19.30 o 
  -7   7  23     1301.17     1342.45     46.17 o 
  -5   7  23      376.51      334.73     29.33 o 
  -3   7  23      490.45      533.64     33.70 o 
  -1   7  23       82.23       96.58     23.42 o 
   1   7  23      354.19      354.85     31.18 o 
   3   7  23      249.88      241.42     33.63 o 
  -8   8  23      248.94      250.24     64.17 o 
  -6   8  23       44.35       45.41     22.62 o 
  -4   8  23      327.81      345.17     40.80 o 
  -2   8  23      212.26      259.86     30.51 o 
   0   8  23      175.47      200.28     28.11 o 
 -16   0  24       80.62      106.26     34.18 o 
 -14   0  24      904.34      950.14     55.31 o 
 -12   0  24     1115.66     1140.22     82.04 o 
 -10   0  24      986.74     1062.35     66.17 o 
  -8   0  24      634.62      642.62     34.88 o 
  -6   0  24      330.31      424.21     42.57 o 
  -4   0  24     4757.57     4530.87     90.65 o 
  -2   0  24     6247.38     6200.60    112.44 o 
   0   0  24     2386.30     2383.87     61.97 o 
   2   0  24     3225.84     3241.39     99.71 o 
   4   0  24       70.27       81.21     22.74 o 
   6   0  24      864.07      907.52     41.77 o 
   8   0  24      230.61      208.27     38.41 o 
 -17   1  24      202.79      205.00     27.41 o 
 -15   1  24      126.73      137.93     29.00 o 
 -13   1  24      735.13      730.48     30.93 o 
 -11   1  24      166.20      183.08     18.40 o 
  -9   1  24     1146.81     1073.98     35.06 o 
  -7   1  24       28.84       15.09     15.07 o 
  -5   1  24     1108.22     1044.99     29.38 o 
  -3   1  24        4.99       33.08     13.32 o 
  -1   1  24      829.23      811.65     33.38 o 
   1   1  24       75.78      125.12     16.03 o 
   3   1  24      595.84      584.70     23.55 o 
   5   1  24      193.75      156.63     18.43 o 
   7   1  24      523.57      509.16     26.60 o 
   9   1  24       39.76       62.46     19.17 o 
 -16   2  24       31.12       59.03     22.29 o 
 -14   2  24     1704.07     1568.24     43.27 o 
 -12   2  24       52.49       70.00     15.10 o 
 -10   2  24      627.08      637.50     23.37 o 
  -8   2  24      888.60      909.94     28.32 o 
  -6   2  24     1160.12     1119.86     44.49 o 
  -4   2  24      122.25      194.21     23.03 o 
  -2   2  24      580.85      560.88     29.40 o 
   0   2  24      237.25      259.73     22.18 o 
   2   2  24      179.92      157.70     23.21 o 
   4   2  24       15.13       10.32     19.67 o 
   6   2  24      462.97      429.52     30.57 o 
   8   2  24      101.57      100.58     24.34 o 
 -15   3  24      206.55      183.86     24.47 o 
 -13   3  24     1324.90     1394.46     40.47 o 
 -11   3  24      110.52      131.86     17.21 o 
  -9   3  24     1719.39     1677.96     37.55 o 
  -7   3  24      133.27      135.27     14.90 o 
  -5   3  24     1740.82     1625.49     32.43 o 
  -3   3  24       53.38       26.94     13.65 o 
  -1   3  24     2814.89     2857.74     58.17 o 
   1   3  24      537.47      465.32     30.39 o 
   3   3  24     1941.09     1986.15     67.34 o 
   5   3  24      341.15      376.49     30.33 o 
   7   3  24     1700.60     1786.67     80.02 o 
 -14   4  24       21.71       21.43     18.34 o 
 -12   4  24      431.58      438.18     25.26 o 
 -10   4  24      320.86      300.16     19.94 o 
  -8   4  24      314.32      329.70     19.48 o 
  -6   4  24       89.47       72.04     14.51 o 
  -4   4  24      240.17      295.00     27.30 o 
  -2   4  24       35.89       19.71     16.98 o 
   0   4  24      148.00      176.11     21.99 o 
   2   4  24      210.08      196.95     26.95 o 
   4   4  24      298.84      317.11     29.87 o 
   6   4  24      135.54      145.91     40.78 o 
 -13   5  24      537.83      544.61     35.17 o 
 -11   5  24        0.23      -14.31     14.34 o 
  -9   5  24       80.41       58.10     21.57 o 
  -7   5  24       14.60       -9.95     18.80 o 
  -5   5  24      661.37      601.55     43.22 o 
  -3   5  24      197.97      176.94     25.29 o 
  -1   5  24       46.44       32.86     21.92 o 
   1   5  24       48.20       44.16     22.08 o 
   3   5  24      192.81      165.77     27.23 o 
   5   5  24       47.15       46.31     28.56 o 
 -12   6  24      106.19       89.70     27.25 o 
 -10   6  24      145.76      104.28     23.55 o 
  -8   6  24      853.13      866.59     39.41 o 
  -6   6  24      911.43      831.44     42.02 o 
  -4   6  24      360.47      328.15     29.71 o 
  -2   6  24      335.54      387.38     30.51 o 
   0   6  24      401.78      419.80     32.32 o 
   2   6  24      634.37      774.33     40.22 o 
   4   6  24      307.02      248.95     34.67 o 
  -9   7  24        4.88       -1.00     22.02 o 
  -7   7  24      121.85      172.11     32.81 o 
  -5   7  24       64.83       60.99     23.34 o 
  -3   7  24       93.19      125.70     33.65 o 
  -1   7  24       55.93       98.37     24.76 o 
   1   7  24       15.08       26.62     23.17 o 
 -15   1  25      312.17      383.44     35.55 o 
 -13   1  25       87.13       92.26     20.68 o 
 -11   1  25     1847.28     1677.81     66.32 o 
  -9   1  25      306.43      371.59     25.04 o 
  -7   1  25     2456.64     2332.52     50.46 o 
  -5   1  25      265.81      308.05     23.05 o 
  -3   1  25     3121.62     3177.89     52.15 o 
  -1   1  25      121.74       93.93     16.13 o 
   1   1  25     2318.40     2288.86     43.49 o 
   3   1  25        8.16       11.82     14.55 o 
   5   1  25      855.29      901.07     31.66 o 
   7   1  25        0.22       15.39     16.18 o 
 -16   2  25       54.34       58.03     23.28 o 
 -14   2  25      971.45     1061.64     50.42 o 
 -12   2  25      403.06      413.79     21.54 o 
 -10   2  25     1824.52     1811.92     47.02 o 
  -8   2  25     1561.72     1578.23     37.02 o 
  -6   2  25     1117.18     1115.46     31.14 o 
  -4   2  25      545.88      466.64     31.65 o 
  -2   2  25     1157.68     1180.35     37.59 o 
   0   2  25      338.50      351.18     27.46 o 
   2   2  25     1016.78      999.87     39.84 o 
   4   2  25      248.58      296.97     28.24 o 
   6   2  25      721.37      697.43     41.76 o 
   8   2  25      187.60      176.41     42.63 o 
 -15   3  25      109.69       89.02     21.22 o 
 -13   3  25      507.56      542.29     30.55 o 
 -11   3  25      163.74      197.40     20.08 o 
  -9   3  25      135.67      144.63     18.06 o 
  -7   3  25       99.32       85.02     14.47 o 
  -5   3  25        8.06        6.48     12.38 o 
  -3   3  25       38.67       30.71     14.17 o 
  -1   3  25       52.40       51.94     14.21 o 
   1   3  25      139.89      173.85     25.51 o 
   3   3  25       17.22       56.67     21.81 o 
   5   3  25        5.00       -5.50     20.94 o 
   7   3  25        0.82      -10.75     22.10 o 
 -14   4  25      102.10      100.71     20.68 o 
 -12   4  25      581.95      637.73     28.89 o 
 -10   4  25      140.28      186.82     18.58 o 
  -8   4  25      698.66      693.20     27.45 o 
  -6   4  25     1145.41     1188.14     43.79 o 
  -4   4  25      978.66      948.90     39.76 o 
  -2   4  25     1442.13     1447.37     42.98 o 
   0   4  25     1254.01     1240.12     45.99 o 
   2   4  25      545.02      557.38     35.00 o 
   4   4  25      234.06      193.85     27.60 o 
   6   4  25      322.25      306.64     36.07 o 
 -13   5  25        3.31      -32.10     32.10 o 
 -11   5  25       38.39       18.24     14.88 o 
  -9   5  25       18.38       14.64     21.01 o 
  -7   5  25      644.43      683.47     36.56 o 
  -5   5  25       35.38       20.97     20.92 o 
  -3   5  25      553.84      555.66     34.07 o 
  -1   5  25      163.16      136.77     24.92 o 
   1   5  25      910.27      975.71    104.09 o 
   3   5  25       21.53        0.67     20.32 o 
   5   5  25      396.05      541.11     81.49 o 
 -10   6  25        0.38       -0.66     21.07 o 
  -8   6  25       83.75       87.38     24.15 o 
  -6   6  25       10.73       61.33     22.80 o 
  -4   6  25        5.42      -17.57     20.83 o 
  -2   6  25      103.54      131.42     26.25 o 
   0   6  25      121.57       91.59     25.26 o 
   2   6  25       91.79      135.45     26.99 o 
  -7   7  25      505.25      539.11     77.71 o 
  -5   7  25       84.79       90.47     24.85 o 
  -3   7  25     1002.19     1012.71     46.41 o 
  -1   7  25       10.94       32.86     49.96 o 
 -14   0  26      222.45      230.18     35.03 o 
 -12   0  26     2262.09     2348.32    123.45 o 
 -10   0  26      351.81      273.75     40.32 o 
  -8   0  26     2704.80     2770.03     71.50 o 
  -6   0  26     2155.78     2040.22     59.50 o 
  -4   0  26     2272.39     2228.18     69.82 o 
  -2   0  26     1738.43     1787.53     61.62 o 
   0   0  26     3252.70     3057.90     73.88 o 
   2   0  26      377.12      370.77     31.83 o 
   4   0  26     1049.85     1186.78     47.87 o 
   6   0  26       87.64      129.73     29.92 o 
 -15   1  26      127.73      144.36     22.31 o 
 -13   1  26      386.44      404.69     27.90 o 
 -11   1  26      179.63      160.61     22.00 o 
  -9   1  26     1293.06     1302.35     40.30 o 
  -7   1  26       45.64       41.57     17.97 o 
  -5   1  26      730.21      651.74     39.44 o 
  -3   1  26       30.09       49.40     15.35 o 
  -1   1  26      668.37      689.80     28.05 o 
   1   1  26       44.60       97.28     16.85 o 
   3   1  26      248.44      248.71     21.51 o 
   5   1  26       84.42       95.80     18.55 o 
   7   1  26      309.04      268.89     46.71 o 
 -14   2  26      185.73      201.48     23.37 o 
 -12   2  26      332.29      353.62     23.49 o 
 -10   2  26       35.89       16.65     15.72 o 
  -8   2  26      634.90      594.77     25.59 o 
  -6   2  26        9.70       11.03     14.56 o 
  -4   2  26      686.53      644.98     30.41 o 
  -2   2  26      584.92      600.38     29.47 o 
   0   2  26      309.39      271.88     27.27 o 
   2   2  26       59.10       50.90     21.48 o 
   4   2  26      236.03      279.92     29.01 o 
   6   2  26      250.73      270.35     33.81 o 
 -13   3  26     1278.21     1322.09     52.02 o 
 -11   3  26      464.55      397.76     23.55 o 
  -9   3  26     1410.95     1446.46     34.00 o 
  -7   3  26      297.89      313.70     19.21 o 
  -5   3  26     1400.65     1435.90     52.60 o 
  -3   3  26       52.92       46.13     16.18 o 
  -1   3  26      897.87      898.48     39.65 o 
   1   3  26        1.56       -7.49     20.70 o 
   3   3  26      606.66      628.48     36.28 o 
   5   3  26       65.00       64.36     24.65 o 
 -12   4  26       16.88        2.75     17.93 o 
 -10   4  26      115.51       90.28     18.45 o 
  -8   4  26       51.12       32.60     15.86 o 
  -6   4  26        2.08        3.10     20.64 o 
  -4   4  26      202.79      175.02     26.15 o 
  -2   4  26       94.65      103.76     22.85 o 
   0   4  26       64.92       77.40     26.50 o 
   2   4  26      805.67      893.57     42.19 o 
   4   4  26       11.41        4.57     22.97 o 
 -11   5  26       32.81      -13.86     21.47 o 
  -9   5  26       49.38       48.93     23.20 o 
  -7   5  26       60.53       80.43     24.32 o 
  -5   5  26      268.98      295.40     30.25 o 
  -3   5  26      113.44       88.60     24.09 o 
  -1   5  26      469.01      561.64     36.98 o 
   1   5  26        3.56       -6.02     23.22 o 
   3   5  26      386.35      461.18     79.05 o 
  -8   6  26      411.48      438.25     33.69 o 
  -6   6  26       85.01       55.43     24.26 o 
  -4   6  26      668.33      735.81     50.44 o 
  -2   6  26       62.64       91.05     26.33 o 
   0   6  26      373.88      336.98     54.95 o 
 -13   1  27      252.83      199.73     24.57 o 
 -11   1  27     1096.19      920.94     35.95 o 
  -9   1  27      765.74      790.94     33.62 o 
  -7   1  27     1299.52     1337.60     65.48 o 
  -5   1  27      510.95      560.75     29.38 o 
  -3   1  27      724.09      730.96     27.50 o 
  -1   1  27      513.16      558.36     29.44 o 
   1   1  27     1146.34     1179.58     33.37 o 
   3   1  27      235.37      252.29     23.94 o 
   5   1  27      488.42      507.10     28.17 o 
 -12   2  27       22.83       44.63     17.91 o 
 -10   2  27     1669.53     1679.77     44.57 o 
  -8   2  27      517.96      521.51     25.20 o 
  -6   2  27     1078.47     1116.51     32.84 o 
  -4   2  27      237.49      278.35     25.27 o 
  -2   2  27      731.57      745.79     37.08 o 
   0   2  27      384.60      359.30     29.88 o 
   2   2  27      212.01      186.72     26.95 o 
   4   2  27       20.48       32.23     23.41 o 
 -11   3  27        0.07      -16.37     16.37 o 
  -9   3  27      198.98      219.14     18.93 o 
  -7   3  27       26.21       24.67     16.70 o 
  -5   3  27       20.63       23.47     15.87 o 
  -3   3  27        3.99        2.83     14.22 o 
  -1   3  27       90.98       97.48     23.41 o 
   1   3  27      557.66      597.96     45.06 o 
   3   3  27      564.51      618.74     37.17 o 
 -10   4  27      507.11      580.35     28.04 o 
  -8   4  27      112.08      123.50     28.19 o 
  -6   4  27     1316.75     1415.87     63.49 o 
  -4   4  27       22.11       32.17     20.14 o 
  -2   4  27      883.22     1000.36     43.19 o 
   0   4  27        1.38       30.26     23.04 o 
   2   4  27      666.35      618.50     51.69 o 
  -9   5  27       17.69       37.51     29.23 o 
  -7   5  27      421.73      455.93     35.60 o 
  -5   5  27      272.79      370.77     39.19 o 
  -3   5  27     1194.40     1174.80     57.94 o 
  -1   5  27        1.82        1.11     23.99 o 
 -12   0  28     1322.07     1325.91     72.99 o 
 -10   0  28      151.45      116.36     39.25 o 
  -8   0  28      348.13      308.24     44.49 o 
  -6   0  28        0.11       -1.77     22.41 o 
  -4   0  28      925.82      876.18     43.69 o 
  -2   0  28      232.95      267.18     29.74 o 
   0   0  28     3785.62     3923.64     88.79 o 
   2   0  28       11.21      -23.00     23.00 o 
 -11   1  28      226.63      267.78     25.62 o 
  -9   1  28      589.56      541.08     30.52 o 
  -7   1  28       59.33       70.82     32.68 o 
  -5   1  28      465.51      487.10     30.67 o 
  -3   1  28       93.48       67.46     20.39 o 
  -1   1  28      263.16      280.59     21.54 o 
   1   1  28        1.42        8.01     17.38 o 
   3   1  28        3.60        1.54     17.41 o 
 -12   2  28      789.10      870.15    113.80 o 
 -10   2  28      142.48      141.73     20.21 o 
  -8   2  28      732.62      636.37     27.66 o 
  -6   2  28       69.78       51.29     16.84 o 
  -4   2  28      125.13      124.01     18.24 o 
  -2   2  28       49.41       64.71     22.73 o 
   0   2  28       63.90       61.98     23.48 o 
   2   2  28      554.56      605.84     36.39 o 
 -11   3  28      732.53      830.49     61.04 o 
  -9   3  28      774.15      833.25     30.25 o 
  -7   3  28      289.74      249.38     23.36 o 
  -5   3  28      455.66      437.18     24.67 o 
  -3   3  28      330.25      326.40     41.61 o 
  -1   3  28      749.86      721.46     38.76 o 
   1   3  28      217.86      191.29     37.40 o 
  -8   4  28      176.45      225.74     20.07 o 
  -6   4  28        0.05       -7.84     23.48 o 
  -4   4  28      217.09      264.56     30.57 o 
  -2   4  28        5.82       18.76     23.81 o 
   0   4  28      118.57       68.83     57.95 o 
  -9   1  29      190.14      192.59     21.63 o 
  -7   1  29      122.07      114.11     23.02 o 
  -5   1  29      166.46      195.50     27.57 o 
  -3   1  29        7.14        7.46     19.34 o 
  -1   1  29      746.07      844.06     30.80 o 
   1   1  29       21.93        8.44     54.18 o 
  -8   2  29       36.48       44.91     18.13 o 
  -6   2  29      594.28      623.89     27.43 o 
  -4   2  29        0.77       -8.18     16.96 o 
  -2   2  29      708.58      762.45     31.35 o 
   0   2  29      135.87      113.96     33.09 o 
  -7   3  29       10.44       20.55     17.80 o 
  -5   3  29       22.96        5.75     16.79 o 
  -3   3  29        1.73       -0.67     22.49 o 
  -6   0  30       13.60        3.77     33.76 o 
  -4   0  30        9.89      -16.05     23.81 o 
  -5   1  30       40.48       55.71     39.47 o 
                                                 
